# Supplementary material for: ﻿Two new species of Hyalonema (Hexactinellida, Amphidiscosida, Hyalonematidae) from the Indo-West Pacific
Source: Zookeys. 2025 Dec 3;1262:81–96. doi: 10.3897/zookeys.1262.164821 (PMC12696471; doi:10.3897/zookeys.1262.164821)
Supplement: XML Treatment for Hyalonema (Cyliconema) dexiangi [file zookeys.1262.164821-treatment1.xml]

<!DOCTYPE tp:taxon-treatment
  PUBLIC "-//TaxonX//DTD Taxonomic Treatment Publishing DTD v0 20100105//EN" "tax-treatment-NSO.dtd">
<tp:taxon-treatment xmlns:tp="http://www.plazi.org/taxpub"><tp:treatment-meta><kwd-group><label>Taxon classification</label><kwd>
                <named-content content-type="kingdom">Animalia</named-content>
              </kwd><kwd>
                <named-content content-type="order">Amphidiscosida</named-content>
              </kwd><kwd>
                <named-content content-type="family">Hyalonematidae</named-content>
              </kwd></kwd-group><mixed-citation publication-type="journal"><person-group><name><surname>Gong</surname><given-names>Lin</given-names></name><name><surname>Setiawan</surname><given-names>Edwin</given-names></name><name><surname>Li</surname><given-names>Xinzheng</given-names></name><name><surname>Lim</surname><given-names>Swee Cheng</given-names></name></person-group><article-title>﻿Two new species of <italic><tp:taxon-name><tp:taxon-name-part taxon-name-part-type="genus" reg="Hyalonema">Hyalonema</tp:taxon-name-part></tp:taxon-name></italic> (<tp:taxon-name><tp:taxon-name-part taxon-name-part-type="class">Hexactinellida</tp:taxon-name-part></tp:taxon-name>, <tp:taxon-name><tp:taxon-name-part taxon-name-part-type="order">Amphidiscosida</tp:taxon-name-part></tp:taxon-name>, <tp:taxon-name><tp:taxon-name-part taxon-name-part-type="family">Hyalonematidae</tp:taxon-name-part></tp:taxon-name>) from the Indo-West Pacific</article-title><source>Zookeys</source><day>03</day><month>12</month><year>2025</year><volume>1262</volume><fpage>81</fpage><lpage>96</lpage><pub-id pub-id-type="doi">10.3897/zookeys.1262.164821</pub-id></mixed-citation></tp:treatment-meta><tp:nomenclature><label>﻿</label><tp:taxon-name><object-id xmlns:xlink="http://www.w3.org/1999/xlink" content-type="arpha" xlink:type="simple">F36C9AD5-3966-5753-A366-51F4C7C8A95B</object-id>
              <tp:taxon-name-part taxon-name-part-type="genus" reg="Hyalonema">Hyalonema</tp:taxon-name-part> (<tp:taxon-name-part taxon-name-part-type="subgenus" reg="Cyliconema">Cyliconema</tp:taxon-name-part>) <tp:taxon-name-part taxon-name-part-type="species" reg="dexiangi">dexiangi</tp:taxon-name-part><object-id xmlns:xlink="http://www.w3.org/1999/xlink" content-type="zoobank" xlink:type="simple">https://zoobank.org/0EAE2FA7-771B-4698-AEB2-14EA1ADBBAC8</object-id></tp:taxon-name><tp:taxon-authority>Gong, Setiawan &amp; Lim</tp:taxon-authority><tp:taxon-status xmlns:xlink="http://www.w3.org/1999/xlink" xlink:type="simple">sp. nov.</tp:taxon-status><xref ref-type="fig" rid="F2">Figs 2</xref><xref ref-type="fig" rid="F3">, 3</xref><xref ref-type="table" rid="T1">, Table 1</xref></tp:nomenclature><tp:treatment-sec sec-type="material" id="SECID0EBSAE"><title>Material examined.</title><p><bold><italic>Holotype</italic></bold>: ZRC.POR.0519. Station CP23 (<named-content xmlns:xlink="http://www.w3.org/1999/xlink" content-type="dwc:verbatimCoordinates" xlink:type="simple"><named-content content-type="geo-json" specific-use="{&#34;type&#34;:&#34;Point&#34;,&#34;coordinates&#34;:[105.153983,-6.778983]}" id="NCID0EPSAE" xlink:type="simple">6°46.739'S, 105°09.239'E</named-content></named-content>). sample number CP2301. 30 March 2018, collected by Lim Swee-Cheng. Beam Trawl. Depth 571 m, gravel and mud substrates. Indian Ocean, south of Cilacap (West Java, Indonesia).</p></tp:treatment-sec><tp:treatment-sec sec-type="description" id="SECID0EUSAE"><title>Description.</title><p>The sponge exhibits a cylindrical form (Fig. <xref ref-type="fig" rid="F2">2A, B</xref>) with finger-like protuberances on its surface (Fig. <xref ref-type="fig" rid="F2">2C</xref>), each terminating in an osculum (diameter 12 mm). The apex of the specimen exhibits a finger-like form without a terminal osculum or sieve-plate (Fig. <xref ref-type="fig" rid="F2">2E, F</xref>). Due to trawling collection, the specimen is morphologically damaged and lacks basalia (Fig. <xref ref-type="fig" rid="F2">2D</xref>). The specimen measures 224 mm in body length and 106 mm in width. The dermal surface displays relatively uniform mesh openings, ranging from 3 mm to 6 mm in diameter.</p><fig id="F2" position="float" orientation="portrait"><object-id xmlns:xlink="http://www.w3.org/1999/xlink" content-type="doi" xlink:type="simple">10.3897/zookeys.1262.164821.figure2</object-id><object-id xmlns:xlink="http://www.w3.org/1999/xlink" content-type="arpha" xlink:type="simple">F32B445C-87E1-597C-8777-08F5109DAD5D</object-id><label>Figure 2.</label><caption><p><tp:taxon-name><tp:taxon-name-part taxon-name-part-type="genus" reg="Hyalonema">Hyalonema</tp:taxon-name-part> (<tp:taxon-name-part taxon-name-part-type="subgenus" reg="Cyliconema">Cyliconema</tp:taxon-name-part>) <tp:taxon-name-part taxon-name-part-type="species" reg="dexiangi">dexiangi</tp:taxon-name-part></tp:taxon-name> sp. nov. A, B. External morphology of the specimen; C. Finger-like protuberances of the specimen; D. Holes left after the basalia torn off during bottom trawling; E, F. Atrial surface.</p></caption><graphic xmlns:xlink="http://www.w3.org/1999/xlink" xlink:href="zookeys-1262-081_article-164821__-g002.jpg" position="float" orientation="portrait" xlink:type="simple" id="oo_1483732.jpg"><uri content-type="original_file" xlink:type="simple">https://binary.pensoft.net/fig/1483732</uri></graphic></fig><table-wrap id="T1" position="float" orientation="portrait"><label>Table 1.</label><caption><p>Measurements of the spicules of <tp:taxon-name><tp:taxon-name-part taxon-name-part-type="genus" reg="Hyalonema">Hyalonema</tp:taxon-name-part> (<tp:taxon-name-part taxon-name-part-type="subgenus" reg="Cyliconema">Cyliconema</tp:taxon-name-part>) <tp:taxon-name-part taxon-name-part-type="species" reg="dexiangi">dexiangi</tp:taxon-name-part></tp:taxon-name> sp. nov. (in µm); <italic>N</italic> = number of spicules measured; <abbrev xmlns:xlink="http://www.w3.org/1999/xlink" xlink:title="standard deviation" id="ABBRID0EEVAE" xlink:type="simple">s.d.</abbrev> = standard deviation; range = range from the minimum to the maximum.</p></caption><table id="TID0EK5AG" rules="all"><tbody><tr><th rowspan="1" colspan="1"/><th rowspan="1" colspan="1">
                      <italic>N</italic>
                    </th><th rowspan="1" colspan="1">mean</th><th rowspan="1" colspan="1">range</th><th rowspan="1" colspan="1"><abbrev xmlns:xlink="http://www.w3.org/1999/xlink" xlink:title="standard deviation" id="ABBRID0EAWAE" xlink:type="simple">s.d</abbrev>.</th></tr><tr><td rowspan="1" colspan="5">Dermalia, pinule</td></tr><tr><td rowspan="1" colspan="1">pinular ray length</td><td rowspan="1" colspan="1">20</td><td rowspan="1" colspan="1">248</td><td rowspan="1" colspan="1">117–384</td><td rowspan="1" colspan="1">89</td></tr><tr><td rowspan="1" colspan="1">pinular ray width</td><td rowspan="1" colspan="1">20</td><td rowspan="1" colspan="1">8</td><td rowspan="1" colspan="1">5–11</td><td rowspan="1" colspan="1">2</td></tr><tr><td rowspan="1" colspan="1">tangential ray length</td><td rowspan="1" colspan="1">20</td><td rowspan="1" colspan="1">32</td><td rowspan="1" colspan="1">21–40</td><td rowspan="1" colspan="1">5</td></tr><tr><td rowspan="1" colspan="1">tangential ray width</td><td rowspan="1" colspan="1">20</td><td rowspan="1" colspan="1">6</td><td rowspan="1" colspan="1">4–10</td><td rowspan="1" colspan="1">1</td></tr><tr><td rowspan="1" colspan="5">Atrialia, pinule</td></tr><tr><td rowspan="1" colspan="1">pinular ray length</td><td rowspan="1" colspan="1">20</td><td rowspan="1" colspan="1">215</td><td rowspan="1" colspan="1">170–282</td><td rowspan="1" colspan="1">32</td></tr><tr><td rowspan="1" colspan="1">pinular ray width</td><td rowspan="1" colspan="1">20</td><td rowspan="1" colspan="1">7</td><td rowspan="1" colspan="1">6–8</td><td rowspan="1" colspan="1">0.7</td></tr><tr><td rowspan="1" colspan="1">tangential ray length</td><td rowspan="1" colspan="1">20</td><td rowspan="1" colspan="1">27</td><td rowspan="1" colspan="1">17–41</td><td rowspan="1" colspan="1">6</td></tr><tr><td rowspan="1" colspan="1">tangential ray width</td><td rowspan="1" colspan="1">20</td><td rowspan="1" colspan="1">5</td><td rowspan="1" colspan="1">4–7</td><td rowspan="1" colspan="1">0.7</td></tr><tr><td rowspan="1" colspan="5">Canalaria, pinule</td></tr><tr><td rowspan="1" colspan="1">pinular ray length</td><td rowspan="1" colspan="1">20</td><td rowspan="1" colspan="1">219</td><td rowspan="1" colspan="1">96–367</td><td rowspan="1" colspan="1">79</td></tr><tr><td rowspan="1" colspan="1">pinular ray width</td><td rowspan="1" colspan="1">20</td><td rowspan="1" colspan="1">7</td><td rowspan="1" colspan="1">4–10</td><td rowspan="1" colspan="1">2</td></tr><tr><td rowspan="1" colspan="1">tangential ray length</td><td rowspan="1" colspan="1">20</td><td rowspan="1" colspan="1">34</td><td rowspan="1" colspan="1">23–52</td><td rowspan="1" colspan="1">8</td></tr><tr><td rowspan="1" colspan="1">tangential ray width</td><td rowspan="1" colspan="1">20</td><td rowspan="1" colspan="1">6</td><td rowspan="1" colspan="1">3–7</td><td rowspan="1" colspan="1">1</td></tr><tr><td rowspan="1" colspan="5">Hypodermalia, pentactin</td></tr><tr><td rowspan="1" colspan="1">tangential ray length</td><td rowspan="1" colspan="1">20</td><td rowspan="1" colspan="1">349</td><td rowspan="1" colspan="1">257–442</td><td rowspan="1" colspan="1">47</td></tr><tr><td rowspan="1" colspan="1">tangential ray width</td><td rowspan="1" colspan="1">20</td><td rowspan="1" colspan="1">18</td><td rowspan="1" colspan="1">14–21</td><td rowspan="1" colspan="1">2</td></tr><tr><td rowspan="1" colspan="5">Hypoatrialia, pentactin</td></tr><tr><td rowspan="1" colspan="1">tangential ray length</td><td rowspan="1" colspan="1">8</td><td rowspan="1" colspan="1">294</td><td rowspan="1" colspan="1">224–336</td><td rowspan="1" colspan="1">35</td></tr><tr><td rowspan="1" colspan="1">tangential ray width</td><td rowspan="1" colspan="1">8</td><td rowspan="1" colspan="1">15</td><td rowspan="1" colspan="1">12–17</td><td rowspan="1" colspan="1">2</td></tr><tr><td rowspan="1" colspan="5">Choanosomalia, diactin</td></tr><tr><td rowspan="1" colspan="1">length</td><td rowspan="1" colspan="1">20</td><td rowspan="1" colspan="1">1812</td><td rowspan="1" colspan="1">1140–2883</td><td rowspan="1" colspan="1">512</td></tr><tr><td rowspan="1" colspan="1">width</td><td rowspan="1" colspan="1">20</td><td rowspan="1" colspan="1">13</td><td rowspan="1" colspan="1">9–18</td><td rowspan="1" colspan="1">13</td></tr><tr><td rowspan="1" colspan="5">Choanosomalia, pentactin</td></tr><tr><td rowspan="1" colspan="1">tangential ray length</td><td rowspan="1" colspan="1">15</td><td rowspan="1" colspan="1">384</td><td rowspan="1" colspan="1">276–600</td><td rowspan="1" colspan="1">93</td></tr><tr><td rowspan="1" colspan="1">tangential ray width</td><td rowspan="1" colspan="1">15</td><td rowspan="1" colspan="1">21</td><td rowspan="1" colspan="1">15–44</td><td rowspan="1" colspan="1">7</td></tr><tr><td rowspan="1" colspan="5">Pinular diactin</td></tr><tr><td rowspan="1" colspan="1">length</td><td rowspan="1" colspan="1">3</td><td rowspan="1" colspan="1">824</td><td rowspan="1" colspan="1">712–1029</td><td rowspan="1" colspan="1">178</td></tr><tr><td rowspan="1" colspan="1">width</td><td rowspan="1" colspan="1">3</td><td rowspan="1" colspan="1">8</td><td rowspan="1" colspan="1">7–8</td><td rowspan="1" colspan="1">0.4</td></tr><tr><td rowspan="1" colspan="5">Macramphidisc</td></tr><tr><td rowspan="1" colspan="1">length</td><td rowspan="1" colspan="1">12</td><td rowspan="1" colspan="1">329</td><td rowspan="1" colspan="1">228–380</td><td rowspan="1" colspan="1">362</td></tr><tr><td rowspan="1" colspan="1">umbel length</td><td rowspan="1" colspan="1">12</td><td rowspan="1" colspan="1">95</td><td rowspan="1" colspan="1">80–106</td><td rowspan="1" colspan="1">8</td></tr><tr><td rowspan="1" colspan="1">umbel diameter</td><td rowspan="1" colspan="1">12</td><td rowspan="1" colspan="1">131</td><td rowspan="1" colspan="1">110–145</td><td rowspan="1" colspan="1">10</td></tr><tr><td rowspan="1" colspan="5">Micramphidisc</td></tr><tr><td rowspan="1" colspan="1">length</td><td rowspan="1" colspan="1">20</td><td rowspan="1" colspan="1">17</td><td rowspan="1" colspan="1">14–21</td><td rowspan="1" colspan="1">2</td></tr><tr><td rowspan="1" colspan="1">umbel length</td><td rowspan="1" colspan="1">20</td><td rowspan="1" colspan="1">6</td><td rowspan="1" colspan="1">4–8</td><td rowspan="1" colspan="1">1</td></tr><tr><td rowspan="1" colspan="1">umbel diameter</td><td rowspan="1" colspan="1">20</td><td rowspan="1" colspan="1">6</td><td rowspan="1" colspan="1">5–8</td><td rowspan="1" colspan="1">0.7</td></tr><tr><td rowspan="1" colspan="5">Microhexactin</td></tr><tr><td rowspan="1" colspan="1">length</td><td rowspan="1" colspan="1">20</td><td rowspan="1" colspan="1">62</td><td rowspan="1" colspan="1">41–98</td><td rowspan="1" colspan="1">13</td></tr><tr><td rowspan="1" colspan="5">Micropentactin</td></tr><tr><td rowspan="1" colspan="1">length</td><td rowspan="1" colspan="1">20</td><td rowspan="1" colspan="1">61</td><td rowspan="1" colspan="1">27–86</td><td rowspan="1" colspan="1">15</td></tr></tbody></table></table-wrap></tp:treatment-sec><tp:treatment-sec sec-type="Spicules" id="SECID0EVGAG"><title>Spicules.</title><p>
              Atrialia are pinular pentactins (Fig. <xref ref-type="fig" rid="F3">3A</xref>) with longer spines on the pinular rays (170–282 μm in length) and tangential rays (17–41 μm in length) bearing small spines. Dermalia are pinular pentactins (Fig. <xref ref-type="fig" rid="F3">3B</xref>), elongated and whip-like, featuring pinular rays (117–384 μm in length) with longer spines and tangential rays (21–40 μm in length) bearing small spines. Canalaria are pinular pentactins (Fig. <xref ref-type="fig" rid="F3">3C</xref>) with spines on the pinular rays (96–367 μm in length), and tangential rays (23–52 μm in length) bearing small spines. The choanosomal skeleton consists of diactins and pentactins. The diactins (Fig. <xref ref-type="fig" rid="F3">3G</xref>) have smooth surfaces, pointed ends (Fig. <xref ref-type="fig" rid="F3">3F</xref>), and some exhibit a medial swelling (1140–2883 µm in length). Hypodermalia (Fig. <xref ref-type="fig" rid="F3">3H</xref>) and hypoatrialia are pentactins with smooth rays, and hypodermalia pentactins (257–442 μm in length) are more abundant than hypoatrialia pentactins (224–336 μm in length). Choanosomal pentactins (288–575 μm in length) with smooth rays are occasionally present, and hexactins are rarely observed. Pinular diactins, which are extremely scarce, have a pinular ray densely covered with spines (Fig. <xref ref-type="fig" rid="F3">3I</xref>), with the other end pointed and medially tuberculate, measuring 712–1029 μm in length.</p><fig id="F3" position="float" orientation="portrait"><object-id xmlns:xlink="http://www.w3.org/1999/xlink" content-type="doi" xlink:type="simple">10.3897/zookeys.1262.164821.figure3</object-id><object-id xmlns:xlink="http://www.w3.org/1999/xlink" content-type="arpha" xlink:type="simple">5DF125FE-4A9B-5E38-B908-79D4B129F5C1</object-id><label>Figure 3.</label><caption><p>SEM images of spicules of <tp:taxon-name><tp:taxon-name-part taxon-name-part-type="genus" reg="Hyalonema">Hyalonema</tp:taxon-name-part> (<tp:taxon-name-part taxon-name-part-type="subgenus" reg="Cyliconema">Cyliconema</tp:taxon-name-part>) <tp:taxon-name-part taxon-name-part-type="species" reg="dexiangi">dexiangi</tp:taxon-name-part></tp:taxon-name> sp. nov. A. Atrial pinular pentactin; B. Dermal pinular pentactin; C. Canalarial pinular pentactin; D. Microhexactin; E. Micropentactin; F. Details of diactin; G. Diactin; H. Dermal pentactin; I. Pinular diactin; J. Macramphidisc; K. Micramphidisc.</p></caption><graphic xmlns:xlink="http://www.w3.org/1999/xlink" xlink:href="zookeys-1262-081_article-164821__-g003.jpg" position="float" orientation="portrait" xlink:type="simple" id="oo_1483733.jpg"><uri content-type="original_file" xlink:type="simple">https://binary.pensoft.net/fig/1483733</uri></graphic></fig><p>Microscleres are two types of amphidiscs, micropentactins and microhexactins. Macramphidiscs (Fig. <xref ref-type="fig" rid="F3">3J</xref>) have smooth disc surface and tuberculated axial surface, measuring 228–380 μm in length. The disc diameter (110–145 μm) is greater than the disc length (80–106 μm). Micramphidiscs (Fig. <xref ref-type="fig" rid="F3">3K</xref>) (14–21 μm in length) possess palmate heads and nearly smooth shafts sparsely covered with spines. Micropentactins (Fig. <xref ref-type="fig" rid="F3">3E</xref>) have four tangential rays (41–98 μm in length) of approximately equal length. Microhexactins (Fig. <xref ref-type="fig" rid="F3">3D</xref>) have rays (27–86 μm in length) with slightly curved tips.</p></tp:treatment-sec><tp:treatment-sec sec-type="etymology" id="SECID0ENJAG"><title>Etymology.</title><p>Dexiangi is named in honor of the late Professor Wang Dexiang from Xiamen University. A passionate and dedicated sponge researcher, Professor Wang made significant contributions to sponge science and mentored numerous students in China. Remembered for his generosity, kindness, and collegial spirit, his passing represents a profound loss to the scientific community and all who knew him.</p></tp:treatment-sec><tp:treatment-sec sec-type="type locality" id="SECID0ESJAG"><title>Type locality.</title><p>Indian Ocean south of Java, 571 m.</p></tp:treatment-sec><tp:treatment-sec sec-type="GenBank number" id="SECID0EXJAG"><title>GenBank number.</title><p><ext-link xmlns:xlink="http://www.w3.org/1999/xlink" ext-link-type="gen" xlink:href="PV625033" xlink:type="simple">PV625033</ext-link> (16S rDNA) and <ext-link xmlns:xlink="http://www.w3.org/1999/xlink" ext-link-type="gen" xlink:href="PV618251" xlink:type="simple">PV618251</ext-link> (COI).</p></tp:treatment-sec><tp:treatment-sec sec-type="Molecular data" id="SECID0EHKAG"><title>Molecular data.</title><p>This study obtained molecular sequences of two new species of <tp:taxon-name><tp:taxon-name-part taxon-name-part-type="genus" reg="Hyalonema">H.</tp:taxon-name-part> (<tp:taxon-name-part taxon-name-part-type="subgenus" reg="Cyliconema">Cyliconema</tp:taxon-name-part>)</tp:taxon-name>. In the Bayesian inference (<abbrev xmlns:xlink="http://www.w3.org/1999/xlink" xlink:title="Bayesian inference" id="ABBRID0EYKAG" xlink:type="simple">BI</abbrev>) tree based on 16S rDNA sequences (Fig. <xref ref-type="fig" rid="F4">4</xref>), the new species groups with another new species described below. Currently available <italic><tp:taxon-name><tp:taxon-name-part taxon-name-part-type="genus" reg="Hyalonema">Hyalonema</tp:taxon-name-part></tp:taxon-name></italic> sequences in GenBank represent five subgenera. Phylogenetic analysis revealed that <tp:taxon-name><tp:taxon-name-part taxon-name-part-type="genus" reg="Hyalonema">H.</tp:taxon-name-part> (<tp:taxon-name-part taxon-name-part-type="subgenus" reg="Cyliconema">Cyliconema</tp:taxon-name-part>)</tp:taxon-name> groups with <tp:taxon-name><tp:taxon-name-part taxon-name-part-type="genus" reg="Hyalonema">H.</tp:taxon-name-part> (<tp:taxon-name-part taxon-name-part-type="subgenus" reg="Cyliconemaoida">Cyliconemaoida</tp:taxon-name-part>)</tp:taxon-name>, along with five unidentified <italic><tp:taxon-name><tp:taxon-name-part taxon-name-part-type="genus" reg="Hyalonema">Hyalonema</tp:taxon-name-part></tp:taxon-name></italic> species and <italic><tp:taxon-name><tp:taxon-name-part taxon-name-part-type="genus" reg="Lophophysema">Lophophysema</tp:taxon-name-part> <tp:taxon-name-part taxon-name-part-type="species" reg="eversa">eversa</tp:taxon-name-part></tp:taxon-name></italic> Gong, Li &amp; Qiu, 2014. The topology of the maximum-likelihood (<abbrev xmlns:xlink="http://www.w3.org/1999/xlink" xlink:title="maximum-likelihood" id="ABBRID0EPMAG" xlink:type="simple">ML</abbrev>) tree was largely congruent with that of the <abbrev xmlns:xlink="http://www.w3.org/1999/xlink" xlink:title="Bayesian inference" id="ABBRID0ETMAG" xlink:type="simple">BI</abbrev> tree, as shown in Suppl. material <xref ref-type="supplementary-material" rid="S4">4</xref>.</p><fig id="F4" position="float" orientation="portrait"><object-id xmlns:xlink="http://www.w3.org/1999/xlink" content-type="doi" xlink:type="simple">10.3897/zookeys.1262.164821.figure4</object-id><object-id xmlns:xlink="http://www.w3.org/1999/xlink" content-type="arpha" xlink:type="simple">2B5581AC-47A3-501D-86D0-329EE3E71BC5</object-id><label>Figure 4.</label><caption><p>Phylogenetic tree obtained by Bayesian inference (<abbrev xmlns:xlink="http://www.w3.org/1999/xlink" xlink:title="Bayesian inference" id="ABBRID0EDNAG" xlink:type="simple">BI</abbrev>) analysis based on 16S rDNA. The numbers at each node are Bayesian posterior probabilities (PP, left) and <abbrev xmlns:xlink="http://www.w3.org/1999/xlink" xlink:title="ultrafast bootstrap approximation" id="ABBRID0EHNAG" xlink:type="simple">UFBoot</abbrev> (right) values. Support values under 50% are not shown.</p></caption><graphic xmlns:xlink="http://www.w3.org/1999/xlink" xlink:href="zookeys-1262-081_article-164821__-g004.jpg" position="float" orientation="portrait" xlink:type="simple" id="oo_1483734.jpg"><uri content-type="original_file" xlink:type="simple">https://binary.pensoft.net/fig/1483734</uri></graphic></fig></tp:treatment-sec><tp:treatment-sec sec-type="remarks" id="SECID0EQNAG"><title>Remarks.</title><p>The new species exhibits dermal spicules with whip-like pinular rays, macramphidiscs displaying umbels broader than long, and an absence of ambuncinates and sieve-plate, which align with the diagnostic characteristics of <tp:taxon-name><tp:taxon-name-part taxon-name-part-type="genus" reg="Hyalonema">Hyalonema</tp:taxon-name-part> (<tp:taxon-name-part taxon-name-part-type="subgenus" reg="Cyliconema">Cyliconema</tp:taxon-name-part>)</tp:taxon-name>. Within the subgenus <tp:taxon-name><tp:taxon-name-part taxon-name-part-type="genus" reg="Hyalonema">Hyalonema</tp:taxon-name-part> (<tp:taxon-name-part taxon-name-part-type="subgenus" reg="Cyliconema">Cyliconema</tp:taxon-name-part>)</tp:taxon-name>, only three species – <tp:taxon-name><tp:taxon-name-part taxon-name-part-type="genus" reg="Hyalonema">H.</tp:taxon-name-part> (<tp:taxon-name-part taxon-name-part-type="subgenus" reg="Cyliconema">Cyliconema</tp:taxon-name-part>) <tp:taxon-name-part taxon-name-part-type="species" reg="ovatum">ovatum</tp:taxon-name-part></tp:taxon-name> Ijima, 1895, <tp:taxon-name><tp:taxon-name-part taxon-name-part-type="genus" reg="Hyalonema">H.</tp:taxon-name-part> (<tp:taxon-name-part taxon-name-part-type="subgenus" reg="Cyliconema">Cyliconema</tp:taxon-name-part>) <tp:taxon-name-part taxon-name-part-type="species" reg="tulipa">tulipa</tp:taxon-name-part></tp:taxon-name> Schulze, 1904 and <tp:taxon-name><tp:taxon-name-part taxon-name-part-type="genus" reg="Hyalonema">H.</tp:taxon-name-part> (<tp:taxon-name-part taxon-name-part-type="subgenus" reg="Cyliconema">Cyliconema</tp:taxon-name-part>) <tp:taxon-name-part taxon-name-part-type="species" reg="valdiviae">valdiviae</tp:taxon-name-part></tp:taxon-name> Schulze, 1904 – lack mesamphidiscs, a trait consistent with the new species. However, the new species possesses micropentactins, which have not been reported in these three species. Notably, <tp:taxon-name><tp:taxon-name-part taxon-name-part-type="genus" reg="Hyalonema">H.</tp:taxon-name-part> (<tp:taxon-name-part taxon-name-part-type="subgenus" reg="Cyliconema">Cyliconema</tp:taxon-name-part>) <tp:taxon-name-part taxon-name-part-type="species" reg="tulipa">tulipa</tp:taxon-name-part></tp:taxon-name>, also recorded in Indonesian waters, exhibits strongly curved rays of microhexactins and features a vertically protruding central cone on its atrial surface. In contrast, the microhexactins of the new species show only slight curvature at the ray tips and lack a central cone on the atrial surface. Externally, the sponge exhibits finger-like protuberances on its surface, a morphology closely resembling that of <italic><tp:taxon-name><tp:taxon-name-part taxon-name-part-type="genus" reg="Composocalyx">Composocalyx</tp:taxon-name-part></tp:taxon-name></italic> Schulze, 1904, which distinguishes it from species within the genus <italic><tp:taxon-name><tp:taxon-name-part taxon-name-part-type="genus" reg="Hyalonema">Hyalonema</tp:taxon-name-part></tp:taxon-name></italic>. The new species is further characterized by the presence of choanosomal pentactins, a feature reported in only a few species, such as <tp:taxon-name><tp:taxon-name-part taxon-name-part-type="genus" reg="Hyalonema">H.</tp:taxon-name-part> (<tp:taxon-name-part taxon-name-part-type="subgenus" reg="Onconema">Onconema</tp:taxon-name-part>) <tp:taxon-name-part taxon-name-part-type="species" reg="clarioni">clarioni</tp:taxon-name-part></tp:taxon-name> Kersken, Janussen &amp; Martínez Arbizu, 2018 and <tp:taxon-name><tp:taxon-name-part taxon-name-part-type="genus" reg="Hyalonema">H.</tp:taxon-name-part> (<tp:taxon-name-part taxon-name-part-type="subgenus" reg="Prionema">Prionema</tp:taxon-name-part>) <tp:taxon-name-part taxon-name-part-type="species" reg="breviradix">breviradix</tp:taxon-name-part></tp:taxon-name> Kersken, Janussen &amp; Martínez Arbizu, 2018, and this distinguishes it readily from other <italic><tp:taxon-name><tp:taxon-name-part taxon-name-part-type="genus" reg="Hyalonema">Hyalonema</tp:taxon-name-part></tp:taxon-name></italic> species. These morphological differences confirm the status of this specimen as a new species.</p></tp:treatment-sec><tp:treatment-sec><!--Section generated to contain objects referenced in tp:taxon-treatment.--><supplementary-material xmlns:xlink="http://www.w3.org/1999/xlink" id="S4" position="float" orientation="portrait" xlink:type="simple"><object-id content-type="doi" xlink:type="simple">10.3897/zookeys.1262.164821.suppl4</object-id><object-id content-type="arpha" xlink:type="simple">1C7F4DD3-4175-5075-9598-4F0E5FB28957</object-id><label>Supplementary material 4</label><caption><p>Phylogenetic tree obtained by maximum-likelihood (<abbrev xlink:title="maximum-likelihood" id="ABBRID0EXEBI" xlink:type="simple">ML</abbrev>) analysis based on 16S rDNA</p></caption><statement content-type="dataType"><label>Data type</label><p>tif</p></statement><media xlink:href="zookeys-1262-081_article-164821__-s004.tif" mimetype="image" mime-subtype="tiff" position="float" orientation="portrait" xlink:type="simple" id="oo_1483741.tif"><uri content-type="original_file" xlink:type="simple">https://binary.pensoft.net/file/1483741</uri></media><permissions><license xlink:type="simple"><license-p>This dataset is made available under the Open Database License (http://opendatacommons.org/licenses/odbl/1.0/). The Open Database License (ODbL) is a license agreement intended to allow users to freely share, modify, and use this Dataset while maintaining this same freedom for others, provided that the original source and author(s) are credited.</license-p></license></permissions><attrib specific-use="authors">Lin Gong, Edwin Setiawan, Xinzheng Li, Swee Cheng Lim</attrib></supplementary-material></tp:treatment-sec></tp:taxon-treatment>
