# Supplementary material for: ﻿Two new species of Hyalonema (Hexactinellida, Amphidiscosida, Hyalonematidae) from the Indo-West Pacific
Source: Zookeys. 2025 Dec 3;1262:81–96. doi: 10.3897/zookeys.1262.164821 (PMC12696471; doi:10.3897/zookeys.1262.164821)
Supplement: XML Treatment for Hyalonema (Cyliconema) subconica [file zookeys.1262.164821-treatment2.xml]

<!DOCTYPE tp:taxon-treatment
  PUBLIC "-//TaxonX//DTD Taxonomic Treatment Publishing DTD v0 20100105//EN" "tax-treatment-NSO.dtd">
<tp:taxon-treatment xmlns:tp="http://www.plazi.org/taxpub"><tp:treatment-meta><kwd-group><label>Taxon classification</label><kwd>
                <named-content content-type="kingdom">Animalia</named-content>
              </kwd><kwd>
                <named-content content-type="order">Amphidiscosida</named-content>
              </kwd><kwd>
                <named-content content-type="family">Hyalonematidae</named-content>
              </kwd></kwd-group><mixed-citation publication-type="journal"><person-group><name><surname>Gong</surname><given-names>Lin</given-names></name><name><surname>Setiawan</surname><given-names>Edwin</given-names></name><name><surname>Li</surname><given-names>Xinzheng</given-names></name><name><surname>Lim</surname><given-names>Swee Cheng</given-names></name></person-group><article-title>﻿Two new species of <italic><tp:taxon-name><tp:taxon-name-part taxon-name-part-type="genus" reg="Hyalonema">Hyalonema</tp:taxon-name-part></tp:taxon-name></italic> (<tp:taxon-name><tp:taxon-name-part taxon-name-part-type="class">Hexactinellida</tp:taxon-name-part></tp:taxon-name>, <tp:taxon-name><tp:taxon-name-part taxon-name-part-type="order">Amphidiscosida</tp:taxon-name-part></tp:taxon-name>, <tp:taxon-name><tp:taxon-name-part taxon-name-part-type="family">Hyalonematidae</tp:taxon-name-part></tp:taxon-name>) from the Indo-West Pacific</article-title><source>Zookeys</source><day>03</day><month>12</month><year>2025</year><volume>1262</volume><fpage>81</fpage><lpage>96</lpage><pub-id pub-id-type="doi">10.3897/zookeys.1262.164821</pub-id></mixed-citation></tp:treatment-meta><tp:nomenclature><label>﻿</label><tp:taxon-name><object-id xmlns:xlink="http://www.w3.org/1999/xlink" content-type="arpha" xlink:type="simple">A3B17497-2063-561F-AF10-76297BDA7C5A</object-id>
              <tp:taxon-name-part taxon-name-part-type="genus" reg="Hyalonema">Hyalonema</tp:taxon-name-part> (<tp:taxon-name-part taxon-name-part-type="subgenus" reg="Cyliconema">Cyliconema</tp:taxon-name-part>) <tp:taxon-name-part taxon-name-part-type="species" reg="subconica">subconica</tp:taxon-name-part><object-id xmlns:xlink="http://www.w3.org/1999/xlink" content-type="zoobank" xlink:type="simple">https://zoobank.org/165AFAC1-9F1A-46F3-B472-6B937C859E8D</object-id></tp:taxon-name><tp:taxon-authority>Gong, Li &amp; Lim</tp:taxon-authority><tp:taxon-status xmlns:xlink="http://www.w3.org/1999/xlink" xlink:type="simple">sp. nov.</tp:taxon-status><xref ref-type="fig" rid="F5">Figs 5</xref><xref ref-type="fig" rid="F6">, 6</xref><xref ref-type="fig" rid="F7">, 7</xref><xref ref-type="table" rid="T2">, Table 2</xref></tp:nomenclature><tp:treatment-sec sec-type="material" id="SECID0ERTAG"><title>Material examined.</title><p><bold><italic>Holotype</italic></bold>: MBM288250. 15 December 2014, Depth 1106 m, foraminiferal ooze substrate. Yap seamount (<named-content xmlns:xlink="http://www.w3.org/1999/xlink" content-type="dwc:verbatimCoordinates" xlink:type="simple"><named-content content-type="geo-json" specific-use="{&#34;type&#34;:&#34;Point&#34;,&#34;coordinates&#34;:[137.734833,8.861000]}" id="NCID0E6TAG" xlink:type="simple">8°51.66'N, 137°44.09'E</named-content></named-content>).</p></tp:treatment-sec><tp:treatment-sec sec-type="description" id="SECID0EEUAG"><title>Description.</title><p>The sponge is white, anchored to the seafloor of foraminiferal ooze by a cluster of intertwined basalia (Fig. <xref ref-type="fig" rid="F5">5A, B</xref>). The sponge is bell-shaped, resembling a rose (Fig. <xref ref-type="fig" rid="F5">5C</xref>). The surface of the basalia is colonized by anemones (Fig. <xref ref-type="fig" rid="F5">5D</xref>). The basalia measure nearly 39 cm in length, while the main body of the sponge is 8 cm long, with an atrial surface diameter of 6 cm. The atrial surface has relatively uniform mesh openings (Fig. <xref ref-type="fig" rid="F6">6A</xref>), with pore diameters ranging from 0.3 mm to 2.3 mm. The mesh openings are separated by non-porous tissue of uneven distribution, varying in width from 0.5 mm to 5 mm. The dermal areas display distinct mesh patterns (Figs <xref ref-type="fig" rid="F5">5E</xref>, <xref ref-type="fig" rid="F6">6B</xref>) that are smaller than those of the sieve-plates, with pore diameters 0.1 mm to 0.6 mm.</p><fig id="F5" position="float" orientation="portrait"><object-id xmlns:xlink="http://www.w3.org/1999/xlink" content-type="doi" xlink:type="simple">10.3897/zookeys.1262.164821.figure5</object-id><object-id xmlns:xlink="http://www.w3.org/1999/xlink" content-type="arpha" xlink:type="simple">E604617E-0EB0-52DA-A4B3-56FB3036A465</object-id><label>Figure 5.</label><caption><p><tp:taxon-name><tp:taxon-name-part taxon-name-part-type="genus" reg="Hyalonema">Hyalonema</tp:taxon-name-part> (<tp:taxon-name-part taxon-name-part-type="subgenus" reg="Cyliconema">Cyliconema</tp:taxon-name-part>) <tp:taxon-name-part taxon-name-part-type="species" reg="subconica">subconica</tp:taxon-name-part></tp:taxon-name> sp. nov. A, B. Photograph showing its natural growth form on the seabed; C–E. External morphology of the specimen after being lifted out of seawater.</p></caption><graphic xmlns:xlink="http://www.w3.org/1999/xlink" xlink:href="zookeys-1262-081_article-164821__-g005.jpg" position="float" orientation="portrait" xlink:type="simple" id="oo_1483735.jpg"><uri content-type="original_file" xlink:type="simple">https://binary.pensoft.net/fig/1483735</uri></graphic></fig><fig id="F6" position="float" orientation="portrait"><object-id xmlns:xlink="http://www.w3.org/1999/xlink" content-type="doi" xlink:type="simple">10.3897/zookeys.1262.164821.figure6</object-id><object-id xmlns:xlink="http://www.w3.org/1999/xlink" content-type="arpha" xlink:type="simple">74CCBEE1-3D3E-5BC1-8527-5822F6697140</object-id><label>Figure 6.</label><caption><p>The skeleton of <tp:taxon-name><tp:taxon-name-part taxon-name-part-type="genus" reg="Hyalonema">Hyalonema</tp:taxon-name-part> (<tp:taxon-name-part taxon-name-part-type="subgenus" reg="Cyliconema">Cyliconema</tp:taxon-name-part>) <tp:taxon-name-part taxon-name-part-type="species" reg="subconica">subconica</tp:taxon-name-part></tp:taxon-name> sp. nov. A. Atrial skeleton; B. Dermal skeleton.</p></caption><graphic xmlns:xlink="http://www.w3.org/1999/xlink" xlink:href="zookeys-1262-081_article-164821__-g006.jpg" position="float" orientation="portrait" xlink:type="simple" id="oo_1483736.jpg"><uri content-type="original_file" xlink:type="simple">https://binary.pensoft.net/fig/1483736</uri></graphic></fig><table-wrap id="T2" position="float" orientation="portrait"><label>Table 2.</label><caption><p>Measurements of the spicules of <tp:taxon-name><tp:taxon-name-part taxon-name-part-type="genus" reg="Hyalonema">Hyalonema</tp:taxon-name-part> (<tp:taxon-name-part taxon-name-part-type="subgenus" reg="Cyliconema">Cyliconema</tp:taxon-name-part>) <tp:taxon-name-part taxon-name-part-type="species" reg="subconica">subconica</tp:taxon-name-part></tp:taxon-name> sp. nov. (in µm); <italic>N</italic> = number of spicules measured; <abbrev xmlns:xlink="http://www.w3.org/1999/xlink" xlink:title="standard deviation" id="ABBRID0E1XAG" xlink:type="simple">s.d</abbrev>. = standard deviation; range = range from the minimum to the maximum.</p></caption><table id="TID0EA3BG" rules="all"><tbody><tr><th rowspan="1" colspan="1"/><th rowspan="1" colspan="1">
                      <italic>N</italic>
                    </th><th rowspan="1" colspan="1">mean</th><th rowspan="1" colspan="1">range</th><th rowspan="1" colspan="1">s. d.</th></tr><tr><td rowspan="1" colspan="5">Dermalia, pinule</td></tr><tr><td rowspan="1" colspan="1">pinular ray length</td><td rowspan="1" colspan="1">30</td><td rowspan="1" colspan="1">235</td><td rowspan="1" colspan="1">206–277</td><td rowspan="1" colspan="1">17</td></tr><tr><td rowspan="1" colspan="1">pinular ray width</td><td rowspan="1" colspan="1">30</td><td rowspan="1" colspan="1">6</td><td rowspan="1" colspan="1">5–7</td><td rowspan="1" colspan="1">1</td></tr><tr><td rowspan="1" colspan="1">tangential ray length</td><td rowspan="1" colspan="1">30</td><td rowspan="1" colspan="1">23</td><td rowspan="1" colspan="1">18–29</td><td rowspan="1" colspan="1">3</td></tr><tr><td rowspan="1" colspan="1">tangential ray width</td><td rowspan="1" colspan="1">30</td><td rowspan="1" colspan="1">5</td><td rowspan="1" colspan="1">4–5</td><td rowspan="1" colspan="1">0.4</td></tr><tr><td rowspan="1" colspan="5">Atrialia, pinule</td></tr><tr><td rowspan="1" colspan="1">pinular ray length</td><td rowspan="1" colspan="1">25</td><td rowspan="1" colspan="1">197</td><td rowspan="1" colspan="1">147–252</td><td rowspan="1" colspan="1">24</td></tr><tr><td rowspan="1" colspan="1">pinular ray width</td><td rowspan="1" colspan="1">25</td><td rowspan="1" colspan="1">8</td><td rowspan="1" colspan="1">5.5–9.5</td><td rowspan="1" colspan="1">1</td></tr><tr><td rowspan="1" colspan="1">tangential ray length</td><td rowspan="1" colspan="1">25</td><td rowspan="1" colspan="1">30</td><td rowspan="1" colspan="1">23–40</td><td rowspan="1" colspan="1">3</td></tr><tr><td rowspan="1" colspan="1">tangential ray width</td><td rowspan="1" colspan="1">25</td><td rowspan="1" colspan="1">5</td><td rowspan="1" colspan="1">4–6</td><td rowspan="1" colspan="1">0.6</td></tr><tr><td rowspan="1" colspan="5">Canalaria, pinule</td></tr><tr><td rowspan="1" colspan="1">pinular ray length</td><td rowspan="1" colspan="1">20</td><td rowspan="1" colspan="1">211</td><td rowspan="1" colspan="1">186–240</td><td rowspan="1" colspan="1">16</td></tr><tr><td rowspan="1" colspan="1">pinular ray width</td><td rowspan="1" colspan="1">20</td><td rowspan="1" colspan="1">5</td><td rowspan="1" colspan="1">4–6</td><td rowspan="1" colspan="1">0.6</td></tr><tr><td rowspan="1" colspan="1">tangential ray length</td><td rowspan="1" colspan="1">20</td><td rowspan="1" colspan="1">27</td><td rowspan="1" colspan="1">22–36</td><td rowspan="1" colspan="1">4</td></tr><tr><td rowspan="1" colspan="1">tangential ray width</td><td rowspan="1" colspan="1">20</td><td rowspan="1" colspan="1">4</td><td rowspan="1" colspan="1">3–6</td><td rowspan="1" colspan="1">0.5</td></tr><tr><td rowspan="1" colspan="5">Hypodermalia, pentactin</td></tr><tr><td rowspan="1" colspan="1">tangential ray length</td><td rowspan="1" colspan="1">16</td><td rowspan="1" colspan="1">403</td><td rowspan="1" colspan="1">288–575</td><td rowspan="1" colspan="1">87</td></tr><tr><td rowspan="1" colspan="1">tangential ray width</td><td rowspan="1" colspan="1">16</td><td rowspan="1" colspan="1">16</td><td rowspan="1" colspan="1">12–23</td><td rowspan="1" colspan="1">3</td></tr><tr><td rowspan="1" colspan="5">Hypoatrialia, pentactin</td></tr><tr><td rowspan="1" colspan="1">tangential ray length</td><td rowspan="1" colspan="1">6</td><td rowspan="1" colspan="1">381</td><td rowspan="1" colspan="1">266–624</td><td rowspan="1" colspan="1">141</td></tr><tr><td rowspan="1" colspan="1">tangential ray width</td><td rowspan="1" colspan="1">6</td><td rowspan="1" colspan="1">16</td><td rowspan="1" colspan="1">11–19</td><td rowspan="1" colspan="1">3</td></tr><tr><td rowspan="1" colspan="5">Choanosomalia, diactin</td></tr><tr><td rowspan="1" colspan="1">tangential ray length</td><td rowspan="1" colspan="1">30</td><td rowspan="1" colspan="1">1387</td><td rowspan="1" colspan="1">893–1977</td><td rowspan="1" colspan="1">259</td></tr><tr><td rowspan="1" colspan="1">tangential ray width</td><td rowspan="1" colspan="1">30</td><td rowspan="1" colspan="1">9</td><td rowspan="1" colspan="1">6–11</td><td rowspan="1" colspan="1">1</td></tr><tr><td rowspan="1" colspan="5">Choanosomalia, pentactin</td></tr><tr><td rowspan="1" colspan="1">length</td><td rowspan="1" colspan="1">12</td><td rowspan="1" colspan="1">461</td><td rowspan="1" colspan="1">225–789</td><td rowspan="1" colspan="1">196</td></tr><tr><td rowspan="1" colspan="1">width</td><td rowspan="1" colspan="1">12</td><td rowspan="1" colspan="1">13</td><td rowspan="1" colspan="1">9–16</td><td rowspan="1" colspan="1">2</td></tr><tr><td rowspan="1" colspan="5">Choanosomalia, hexactin</td></tr><tr><td rowspan="1" colspan="1">length</td><td rowspan="1" colspan="1">6</td><td rowspan="1" colspan="1">320</td><td rowspan="1" colspan="1">270–377</td><td rowspan="1" colspan="1">40</td></tr><tr><td rowspan="1" colspan="5">Pinular diactin</td></tr><tr><td rowspan="1" colspan="1">length</td><td rowspan="1" colspan="1">30</td><td rowspan="1" colspan="1">492</td><td rowspan="1" colspan="1">273–708</td><td rowspan="1" colspan="1">108</td></tr><tr><td rowspan="1" colspan="1">width</td><td rowspan="1" colspan="1">30</td><td rowspan="1" colspan="1">9</td><td rowspan="1" colspan="1">7–12</td><td rowspan="1" colspan="1">1</td></tr><tr><td rowspan="1" colspan="5">Macramphidisc</td></tr><tr><td rowspan="1" colspan="1">length</td><td rowspan="1" colspan="1">7</td><td rowspan="1" colspan="1">229</td><td rowspan="1" colspan="1">220–244</td><td rowspan="1" colspan="1">7</td></tr><tr><td rowspan="1" colspan="1">umbel length</td><td rowspan="1" colspan="1">7</td><td rowspan="1" colspan="1">66</td><td rowspan="1" colspan="1">56–73</td><td rowspan="1" colspan="1">5</td></tr><tr><td rowspan="1" colspan="1">umbel diameter</td><td rowspan="1" colspan="1">7</td><td rowspan="1" colspan="1">93</td><td rowspan="1" colspan="1">80–101</td><td rowspan="1" colspan="1">7</td></tr><tr><td rowspan="1" colspan="5">Mesamphidisc</td></tr><tr><td rowspan="1" colspan="1">length</td><td rowspan="1" colspan="1">22</td><td rowspan="1" colspan="1">57</td><td rowspan="1" colspan="1">39–69</td><td rowspan="1" colspan="1">8</td></tr><tr><td rowspan="1" colspan="1">umbel length</td><td rowspan="1" colspan="1">22</td><td rowspan="1" colspan="1">19</td><td rowspan="1" colspan="1">13–27</td><td rowspan="1" colspan="1">3</td></tr><tr><td rowspan="1" colspan="1">umbel diameter</td><td rowspan="1" colspan="1">22</td><td rowspan="1" colspan="1">15</td><td rowspan="1" colspan="1">11–19</td><td rowspan="1" colspan="1">2</td></tr><tr><td rowspan="1" colspan="5">Micramphidisc</td></tr><tr><td rowspan="1" colspan="1">length</td><td rowspan="1" colspan="1">25</td><td rowspan="1" colspan="1">16</td><td rowspan="1" colspan="1">13–21</td><td rowspan="1" colspan="1">2</td></tr><tr><td rowspan="1" colspan="1">umbel length</td><td rowspan="1" colspan="1">25</td><td rowspan="1" colspan="1">5</td><td rowspan="1" colspan="1">4–7</td><td rowspan="1" colspan="1">0.9</td></tr><tr><td rowspan="1" colspan="1">umbel diameter</td><td rowspan="1" colspan="1">25</td><td rowspan="1" colspan="1">6</td><td rowspan="1" colspan="1">4–7</td><td rowspan="1" colspan="1">0.7</td></tr><tr><td rowspan="1" colspan="5">Micropetactin</td></tr><tr><td rowspan="1" colspan="1">ray length</td><td rowspan="1" colspan="1">5</td><td rowspan="1" colspan="1">53</td><td rowspan="1" colspan="1">37–76</td><td rowspan="1" colspan="1">15</td></tr></tbody></table></table-wrap></tp:treatment-sec><tp:treatment-sec sec-type="Spicules" id="SECID0EZKBG"><title>Spicules.</title><p>The choanosomal skeleton primarily consists of diactins (Fig. <xref ref-type="fig" rid="F7">7B</xref>) (893–1977 µm in length), which have smooth surfaces, pointed ends, and occasionally exhibit medial swellings. Pentactins (ray length: 288–575 μm) and hexactins (ray length: 270–377 μm) with smooth rays are occasionally observed. Dermalia are pinular pentactins (Fig. <xref ref-type="fig" rid="F7">7D</xref>), elongated and whip-like, featuring pinular rays (206–277 μm in length) with short spines and tangential rays (18–29 μm in length) bearing small spines. Atrialia are pinular pentactins (Fig. <xref ref-type="fig" rid="F7">7E</xref>) with longer spines on the pinular rays (147–252 μm in length) and tangential rays (23–40 μm in length) bearing small spines. Hypodermalia (288–575 μm in length) and hypoatrialia (266–624 μm in length) are pentactins with smooth rays, like choanosomal pentactins (Fig. <xref ref-type="fig" rid="F7">7A</xref>). Canalaria are pinular pentactins (Fig. <xref ref-type="fig" rid="F7">7F</xref>) with spines on the pinular rays (186–240 μm), and tangential rays (22–36 μm in length) bearing small spines. Pinular diactins (273–708 μm in length) have a pinular ray densely covered with spines (Fig. <xref ref-type="fig" rid="F7">7C</xref>), with the other end rounded or pointed, medially tuberculate. The basalia were predominantly broken during collection, making it impossible to observe the terminal structures. And, on rare occasions, one or two slender spicules were observed to display two-toothed anchors (Fig. <xref ref-type="fig" rid="F7">7K</xref>).</p><fig id="F7" position="float" orientation="portrait"><object-id xmlns:xlink="http://www.w3.org/1999/xlink" content-type="doi" xlink:type="simple">10.3897/zookeys.1262.164821.figure7</object-id><object-id xmlns:xlink="http://www.w3.org/1999/xlink" content-type="arpha" xlink:type="simple">F068ACB4-9EBF-5735-8610-B7E2E9E7B08D</object-id><label>Figure 7.</label><caption><p>SEM images of spicules of <tp:taxon-name><tp:taxon-name-part taxon-name-part-type="genus" reg="Hyalonema">Hyalonema</tp:taxon-name-part> (<tp:taxon-name-part taxon-name-part-type="subgenus" reg="Cyliconema">Cyliconema</tp:taxon-name-part>) <tp:taxon-name-part taxon-name-part-type="species" reg="subconica">subconica</tp:taxon-name-part></tp:taxon-name> sp. nov. A. Choanosomal pentactin; B. Diactin; C. Pinular diactin; D. Dermal pinular pentactin; E. Atrial pinular pentactin; F. Canalarial pinular pentactin; G. Macramphidisc; H. Mesamphidisc; I. Micramphidisc; J. Micropentactin; K. Basalia; L. Details of the micramphidisc.</p></caption><graphic xmlns:xlink="http://www.w3.org/1999/xlink" xlink:href="zookeys-1262-081_article-164821__-g007.jpg" position="float" orientation="portrait" xlink:type="simple" id="oo_1483737.jpg"><uri content-type="original_file" xlink:type="simple">https://binary.pensoft.net/fig/1483737</uri></graphic></fig><p>Microscleres are three types of amphidiscs and micropentactins. Macramphidiscs (Fig. <xref ref-type="fig" rid="F7">7G</xref>) are oval-shaped, measuring 220–244 μm in length, with smooth disc surfaces and tuberculated axial surface. The disc diameter (80–101 μm) is greater than the disc length (56–73 μm). Mesamphidiscs (Fig. <xref ref-type="fig" rid="F7">7H</xref>) measure 39–69 μm in length, with more teeth on the terminal discs compared to macramphidiscs. The axial surface exhibits numerous tubercles, and the disc diameter (11–19 μm) is smaller than the disc length (13–27 μm). Micramphidiscs (Fig. <xref ref-type="fig" rid="F7">7I</xref>) (13–21 μm in length) have disc diameters (4–(5)–7 μm) smaller than disc lengths (4–(6)–7 μm), and the teeth are densely arranged. Micropentactins (Fig. <xref ref-type="fig" rid="F7">7F</xref>), which are extremely scarce, possess four tangential rays (37–76 μm in length) of approximately equal length. We observed only one microhexactin among spicules from different parts of the sponge sample, suggesting that microhexactins are nearly absent in this species.</p></tp:treatment-sec><tp:treatment-sec sec-type="etymology" id="SECID0EONBG"><title>Etymology.</title><p>The new species is named after its external morphology. <italic>Subconica</italic> refers to the subconical external morphology of this new species.</p></tp:treatment-sec><tp:treatment-sec sec-type="type locality" id="SECID0E2NBG"><title>Type locality.</title><p>Yap Seamounts (western Pacific) with foraminiferal ooze substrate, 1106 m.</p></tp:treatment-sec><tp:treatment-sec sec-type="GenBank number" id="SECID0EAOBG"><title>GenBank number.</title><p><ext-link xmlns:xlink="http://www.w3.org/1999/xlink" ext-link-type="gen" xlink:href="PV625035" xlink:type="simple">PV625035</ext-link> (16S rDNA) and <ext-link xmlns:xlink="http://www.w3.org/1999/xlink" ext-link-type="gen" xlink:href="PV618253" xlink:type="simple">PV618253</ext-link> (COI).</p></tp:treatment-sec><tp:treatment-sec sec-type="Molecular data" id="SECID0EQOBG"><title>Molecular data.</title><p>In the <abbrev xmlns:xlink="http://www.w3.org/1999/xlink" xlink:title="Bayesian inference" id="ABBRID0EWOBG" xlink:type="simple">BI</abbrev> tree (Fig. <xref ref-type="fig" rid="F4">4</xref>) based on the 16S rDNA sequences, the new species grouped with <tp:taxon-name><tp:taxon-name-part taxon-name-part-type="genus" reg="Hyalonema">H.</tp:taxon-name-part> (<tp:taxon-name-part taxon-name-part-type="subgenus" reg="Cyliconema">Cyliconema</tp:taxon-name-part>) <tp:taxon-name-part taxon-name-part-type="species" reg="dexiangi">dexiangi</tp:taxon-name-part></tp:taxon-name> sp. nov., demonstrating their close phylogenetic relationship.</p></tp:treatment-sec><tp:treatment-sec sec-type="remarks" id="SECID0EMPBG"><title>Remarks.</title><p>During the identification of this new species, it was observed that its dermal pinular rays are thickest at the base and taper distally, while the macramphidiscs possess umbels that are broader than long. These characteristics align well with the diagnostic features of the subgenera <tp:taxon-name><tp:taxon-name-part taxon-name-part-type="genus" reg="Hyalonema">H.</tp:taxon-name-part> (<tp:taxon-name-part taxon-name-part-type="subgenus" reg="Cyliconema">Cyliconema</tp:taxon-name-part>)</tp:taxon-name> and <tp:taxon-name><tp:taxon-name-part taxon-name-part-type="genus" reg="Hyalonema">H.</tp:taxon-name-part> (<tp:taxon-name-part taxon-name-part-type="subgenus" reg="Coscinonema">Coscinonema</tp:taxon-name-part>)</tp:taxon-name>. When Ijima established these two subgenera in 1927, he noted that <tp:taxon-name><tp:taxon-name-part taxon-name-part-type="genus" reg="Hyalonema">H.</tp:taxon-name-part> (<tp:taxon-name-part taxon-name-part-type="subgenus" reg="Coscinonema">Coscinonema</tp:taxon-name-part>)</tp:taxon-name> possesses a sieve-like covering layer with uniformly distributed small open meshes in all species, and contains ambuncinates, whereas <tp:taxon-name><tp:taxon-name-part taxon-name-part-type="genus" reg="Hyalonema">H.</tp:taxon-name-part> (<tp:taxon-name-part taxon-name-part-type="subgenus" reg="Cyliconema">Cyliconema</tp:taxon-name-part>)</tp:taxon-name> lacks an oscular sieve-plate or atrial covering layer and does not possess ambuncinates. However, among the 13 species under <tp:taxon-name><tp:taxon-name-part taxon-name-part-type="genus" reg="Hyalonema">H.</tp:taxon-name-part> (<tp:taxon-name-part taxon-name-part-type="subgenus" reg="Coscinonema">Coscinonema</tp:taxon-name-part>)</tp:taxon-name>, only one species has been reported to contain ambuncinates. Conversely, among the 30 species within <tp:taxon-name><tp:taxon-name-part taxon-name-part-type="genus" reg="Hyalonema">H.</tp:taxon-name-part> (<tp:taxon-name-part taxon-name-part-type="subgenus" reg="Cyliconema">Cyliconema</tp:taxon-name-part>)</tp:taxon-name>, several species (including <tp:taxon-name><tp:taxon-name-part taxon-name-part-type="genus" reg="Hyalonema">H.</tp:taxon-name-part> (<tp:taxon-name-part taxon-name-part-type="subgenus" reg="Cyliconema">Cyliconema</tp:taxon-name-part>) <tp:taxon-name-part taxon-name-part-type="species" reg="coniforme">coniforme</tp:taxon-name-part></tp:taxon-name> Schulze, 1904, <tp:taxon-name><tp:taxon-name-part taxon-name-part-type="genus" reg="Hyalonema">H.</tp:taxon-name-part> (<tp:taxon-name-part taxon-name-part-type="subgenus" reg="Cyliconema">Cyliconema</tp:taxon-name-part>) <tp:taxon-name-part taxon-name-part-type="species" reg="conqueror">conqueror</tp:taxon-name-part></tp:taxon-name> Tabachnick, Menshenina, Lopes &amp; Hajdu, 2009, <tp:taxon-name><tp:taxon-name-part taxon-name-part-type="genus" reg="Hyalonema">H.</tp:taxon-name-part> (<tp:taxon-name-part taxon-name-part-type="subgenus" reg="Cyliconema">Cyliconema</tp:taxon-name-part>) <tp:taxon-name-part taxon-name-part-type="species" reg="globiferum">globiferum</tp:taxon-name-part></tp:taxon-name> Schulze, 1904, and <tp:taxon-name><tp:taxon-name-part taxon-name-part-type="genus" reg="Hyalonema">H.</tp:taxon-name-part> (<tp:taxon-name-part taxon-name-part-type="subgenus" reg="Cyliconema">Cyliconema</tp:taxon-name-part>) <tp:taxon-name-part taxon-name-part-type="species" reg="simile">simile</tp:taxon-name-part></tp:taxon-name> Schulze, 1904) have been found to possess sieve-plates. Therefore, it seems that there are no distinct morphological characteristics that reliably differentiate <tp:taxon-name><tp:taxon-name-part taxon-name-part-type="genus" reg="Hyalonema">H.</tp:taxon-name-part> (<tp:taxon-name-part taxon-name-part-type="subgenus" reg="Coscinonema">Coscinonema</tp:taxon-name-part>)</tp:taxon-name> and <tp:taxon-name><tp:taxon-name-part taxon-name-part-type="genus" reg="Hyalonema">H.</tp:taxon-name-part> (<tp:taxon-name-part taxon-name-part-type="subgenus" reg="Cyliconema">Cyliconema</tp:taxon-name-part>)</tp:taxon-name>. Although the new species exhibits a sieve-plate, we assign it to <tp:taxon-name><tp:taxon-name-part taxon-name-part-type="genus" reg="Hyalonema">H.</tp:taxon-name-part> (<tp:taxon-name-part taxon-name-part-type="subgenus" reg="Cyliconema">Cyliconema</tp:taxon-name-part>)</tp:taxon-name> based on the absence of ambuncinates. Molecular data further indicate a close phylogenetic relationship between this new species and <tp:taxon-name><tp:taxon-name-part taxon-name-part-type="genus" reg="Hyalonema">H.</tp:taxon-name-part> (<tp:taxon-name-part taxon-name-part-type="subgenus" reg="Cyliconema">Cyliconema</tp:taxon-name-part>) <tp:taxon-name-part taxon-name-part-type="species" reg="dexiangi">dexiangi</tp:taxon-name-part></tp:taxon-name> sp. nov., supporting its classification within the subgenus <tp:taxon-name><tp:taxon-name-part taxon-name-part-type="genus" reg="Hyalonema">H.</tp:taxon-name-part> (<tp:taxon-name-part taxon-name-part-type="subgenus" reg="Cyliconema">Cyliconema</tp:taxon-name-part>)</tp:taxon-name>, despite the presence of a sieve-plate in the new species.</p><p><tp:taxon-name><tp:taxon-name-part taxon-name-part-type="genus" reg="Hyalonema">Hyalonema</tp:taxon-name-part> (<tp:taxon-name-part taxon-name-part-type="subgenus" reg="Cyliconema">Cyliconema</tp:taxon-name-part>) <tp:taxon-name-part taxon-name-part-type="species" reg="subconica">subconica</tp:taxon-name-part></tp:taxon-name> sp. nov. possesses unique diagnostic features that easily distinguish it from other species within the subgenera <tp:taxon-name><tp:taxon-name-part taxon-name-part-type="genus" reg="Hyalonema">H.</tp:taxon-name-part> (<tp:taxon-name-part taxon-name-part-type="subgenus" reg="Cyliconema">Cyliconema</tp:taxon-name-part>)</tp:taxon-name> and <tp:taxon-name><tp:taxon-name-part taxon-name-part-type="genus" reg="Hyalonema">H.</tp:taxon-name-part> (<tp:taxon-name-part taxon-name-part-type="subgenus" reg="Coscinonema">Coscinonema</tp:taxon-name-part>)</tp:taxon-name>: 1) it contains pinular diactins with rounded tips (occasionally observed), whereas other species exclusively exhibit pointed tips; 2) the quantity of micropentactins is extremely low and microhexactins are nearly absent, while all other species in the subgenus possess microhexactins; and 3) the presence of choanosomal pentactins easily distinguishes it from its congeners. The new species exhibits a conical form, with an external morphology most closely resembling the holotype of <tp:taxon-name><tp:taxon-name-part taxon-name-part-type="genus" reg="Hyalonema">H.</tp:taxon-name-part> (<tp:taxon-name-part taxon-name-part-type="subgenus" reg="Cyliconema">Cyliconema</tp:taxon-name-part>) <tp:taxon-name-part taxon-name-part-type="species" reg="conqueror">conqueror</tp:taxon-name-part></tp:taxon-name>, however, they differ in spicule composition. Specifically, the new species possesses micropentactins and virtually lacks microhexactins, whereas <tp:taxon-name><tp:taxon-name-part taxon-name-part-type="genus" reg="Hyalonema">H.</tp:taxon-name-part> (<tp:taxon-name-part taxon-name-part-type="subgenus" reg="Cyliconema">Cyliconema</tp:taxon-name-part>) <tp:taxon-name-part taxon-name-part-type="species" reg="conqueror">conqueror</tp:taxon-name-part></tp:taxon-name> contains microhexactins, micropentactins, and microstauractins.</p></tp:treatment-sec><tp:treatment-sec><!--Section generated to contain objects referenced in tp:taxon-treatment.--><fig id="F4" position="float" orientation="portrait"><object-id xmlns:xlink="http://www.w3.org/1999/xlink" content-type="doi" xlink:type="simple">10.3897/zookeys.1262.164821.figure4</object-id><object-id xmlns:xlink="http://www.w3.org/1999/xlink" content-type="arpha" xlink:type="simple">2B5581AC-47A3-501D-86D0-329EE3E71BC5</object-id><label>Figure 4.</label><caption><p>Phylogenetic tree obtained by Bayesian inference (<abbrev xmlns:xlink="http://www.w3.org/1999/xlink" xlink:title="Bayesian inference" id="ABBRID0EDNAG" xlink:type="simple">BI</abbrev>) analysis based on 16S rDNA. The numbers at each node are Bayesian posterior probabilities (PP, left) and <abbrev xmlns:xlink="http://www.w3.org/1999/xlink" xlink:title="ultrafast bootstrap approximation" id="ABBRID0EHNAG" xlink:type="simple">UFBoot</abbrev> (right) values. Support values under 50% are not shown.</p></caption><graphic xmlns:xlink="http://www.w3.org/1999/xlink" xlink:href="zookeys-1262-081_article-164821__-g004.jpg" position="float" orientation="portrait" xlink:type="simple" id="oo_1483734.jpg"><uri content-type="original_file" xlink:type="simple">https://binary.pensoft.net/fig/1483734</uri></graphic></fig></tp:treatment-sec></tp:taxon-treatment>
