# Supplementary material for: ﻿Two new species of Hyalonema (Hexactinellida, Amphidiscosida, Hyalonematidae) from the Indo-West Pacific
Source: Zookeys. 2025 Dec 3;1262:81–96. doi: 10.3897/zookeys.1262.164821 (PMC12696471; doi:10.3897/zookeys.1262.164821)
Supplement: Supplementary material 1 — Type locations of species of Hyalonema (Cyliconema) [file zookeys-1262-081_article-164821__-s001.xlsx]

## Sheet: Sheet1
species	station	latitude	longitude	depth
Hyalonema (Cyliconema) abyssale Lévi, 1964	1	-33.46	38.5	5110-5340
Hyalonema (Cyliconema) apertum Schulze, 1886	2	35.18	139.47	621
Hyalonema (Cyliconema) clavapinulatum Tabachnick, Janussen & Menschenina, 2008	3	-17.25	119.02	444-450
Hyalonema (Cyliconema) coniforme Schulze, 1904	4	6.31	49.54	1079
Hyalonema (Cyliconema) conqueror Tabachnick, Menshenina, Lopes & Hajdu, 2009	5	-22.35	-39.99	835
Hyalonema (Cyliconema) curvisclera Lévi, 1964	6	-29.92	31.33	430
Hyalonema (Cyliconema) drygalskii Schulze & Kirkpatrick, 1910	7	-65.4	89	2725
Hyalonema (Cyliconema) eupinnulum (Lévi, 1964)	8	-32.58	31.87	3680
Hyalonema (Cyliconema) globiferum Schulze, 1904	9	6.89	93.56	752
Hyalonema (Cyliconema) hozawai Okada, 1932	10	32.53	132.38	1333
Hyalonema (Cyliconema) infundibulum Topsent, 1896	11	46.47	-7	1710
Hyalonema (Cyliconema) keiense Ijima, 1927	12	-5.8	132.22	304
Hyalonema (Cyliconema) lanceolatum Tabachnick, Janussen & Menschenina, 2008	13	-21.65	113.86	610
Hyalonema (Cyliconema) madagascarense Lévi, 1964	14	-5.42	47.15	4040
Hyalonema (Cyliconema) martabanense Schulze, 1900	15	13.11	94.74	1171
Hyalonema (Cyliconema) masoni Schulze, 1895	16	11.97	88.87	3200
Hyalonema (Cyliconema) molle Schulze, 1904	17	-0.45	42.79	638
Hyalonema (Cyliconema) nicobaricum Schulze, 1904	18	7.81	93.12	805
Hyalonema (Cyliconema) ovatum Ijima, 1895	19	35.13	139.17	457.2
Hyalonema (Cyliconema) pirum Schulze, 1895	20	13.3	93.08	485
Hyalonema (Cyliconema) polycaulum Lendenfeld, 1915	21	-8.13	-104.18	3811
Hyalonema (Cyliconema) rapa Schulze, 1900	22	10.2	92.51	1109
Hyalonema (Cyliconema) simile Schulze, 1904	23	-0.41	42.82	1019
Hyalonema (Cyliconema) somalicum Schulze, 1904	24	6.41	49.53	628
Hyalonema (Cyliconema) tasmani Lévi, 1964	25	-42.17	170.17	610
Hyalonema (Cyliconema) tenerum Schulze, 1886	26	-39.68	-131.38	4590
Hyalonema (Cyliconema) thomsonis Marshall, 1875	27	63	-1	1022
Hyalonema (Cyliconema) timorense Ijima, 1927	28	-8.72	127.28	828
Hyalonema (Cyliconema) tulipa Schulze, 1904	29	-0.97	99.72	1280
Hyalonema (Cyliconema) valdiviae Schulze, 1904	30	2.98	46.85	1362
Hyalonema (Cyliconema) dexiangi Gong, Setiawan & Lim, sp. nov.	31	-6.78	105.15	571
Hyalonema (Cyliconema) subconica Gong, Li & Lim, sp. nov.	32	8.86	137.73	1106
