# Supplementary material for: ﻿Two new species of Hyalonema (Hexactinellida, Amphidiscosida, Hyalonematidae) from the Indo-West Pacific
Source: Zookeys. 2025 Dec 3;1262:81–96. doi: 10.3897/zookeys.1262.164821 (PMC12696471; doi:10.3897/zookeys.1262.164821)
Supplement: Supplementary material 2 — untrimmed alignments of 16S rDNA sequences of Hyalonema [file zookeys-1262-081_article-164821__-s002.fas]

>Semperella_jialongae
------------------------------------------------------------
------------------------------------------------------------
------------------------------------------------------------
------------------------------------------------------------
------------------------------------------------------------
------------------------------------------------------------
------------------------------------------------------------
------------------------------------------------------------
------------------------------------------------------------
------------------------------------------------------------
------------------------------------------------------------
------------------------------------------------------------
-------------------------AAAAACATAGCCATTAGAAAATAATAATAATGGTG
AGACCTGCTCCATGATT-------------------------------------------
-TCAA-AATAAAT-----------TAAATTAAATTA-AATTAAATAGCTGCGGTAAT-CG
TGACCGTACTAAGGTAGCATAATAAATCGTCTATTAATTGTAGAATAGAATGAAGGTTAA
ACGAAAATTTAACTGTCTCAAAA-A-TAACTTT--GTGAAA-ATTAAATGTGTGCTAATA
CTCACACTGAAATAGTAAGACGATAAGACCCTGCAAACTTTACCAAAAA-----------
-------TTT----ATAA--TAAAA-----------------------------------
--ATTA-ACCTGT-------------------AAA-TCCTAAGTTTCGTTGGGGCAACGA
CCTTATAAT-AGTAACTAAGGTT-------A-AAA-----CAA-TTA--CATACAGAAA-
---GAT------------------------AATAAATCGA-TAAA---------------
----------------------------------------------------------GA
TAACACCCGTT-AAAAAAACCTT-AACAAA---TTAA-CGC-AATAAAATAAAAGTTCTG
CAGGGATAACAG-CGTAATATTATTTC--AAGAAAA-TA-TCTTAAATAAAGATTGCGAC
C-----------------------------------------------------------
------------------------------------------------------------
------------------------------------------------------------
-------------------------------
>Hyalonema_Corynonema_depressum_SMF12052
------------------------------------------------------------
------------------------------------------------------------
------------------------------------------------------------
------------------------------------------------------------
------------------------------------------------------------
------------------------------------------------------------
------------------------------------------------------------
------------------------------------------------------------
------------------------------------------------------------
------------------------------------------------------------
------------------------------------------------------------
------------------------------------------------------------
------------------------CAAAAACATAGCCAACAGAAAAAATTAATGTCAGTG
AAACCTGCTCCATGA---------------------------------------------
-----------------------------------------AAATAGCTGCGGTAAC-CG
TGACCGTACTAAGGTAGCATAATAAATCGTCTATTAATTGTAGAATAGAATGAAGGTCAA
ACGAAAATTCAACTGTCTCAAAA----AACACTT-GTGAAA-ATAAAAAGTGTGTGAATA
TACACACACAAACGGCAAGACGATAAGACCCTACGAACTTT-------------------
------------------------------------------------------------
--------------------------------AAA-TAATACGTTTCGTTGGGGCAACGA
CCTTAAAAA-AGTAACTAAGGT--------------------------------------
------------------------------------------------------------
------------------------------------------------------------
-AAAACCCATT-ACACAA---------------TTAA-TGC-AAAAAAATAAAAGTTCCG
TA----------------------------------------------------------
------------------------------------------------------------
------------------------------------------------------------
------------------------------------------------------------
-------------------------------
>Hyalonema_Prionema_breviradix_SMF12070
------------------------------------------------------------
------------------------------------------------------------
------------------------------------------------------------
------------------------------------------------------------
------------------------------------------------------------
------------------------------------------------------------
------------------------------------------------------------
------------------------------------------------------------
------------------------------------------------------------
------------------------------------------------------------
------------------------------------------------------------
------------------------------------------------------------
------------------------CAAAAACATAGCCAACAGAAAAAATTAATGTTAGTG
AAACCTGCTCCATGA---------------------------------------------
-----------------------------------------AAATAGCTGCGGTAAC-CG
TGACCGTACTAAGGTAGCATAATAAATCGTCTATTAATTGTAGAATAGAATGAAGGTCAA
ACGAAAATTCAACTGTCTCAAAA----AACACTT-GTGAAA-ATAAAAAGTGTGTGAATA
TACACACACAAACGGCAAGACGATAAGACCCTACGAACTTT-------------------
------------------------------------------------------------
--------------------------------AAA-TAATACGTTTCGTTGGGGCAACGA
CCTTAAAAA-AGTAACTAAGGT--------------------------------------
------------------------------------------------------------
------------------------------------------------------------
-AAAACCCATT-ACACAA---------------TTAA-TGC-AAAAAAATAAAAGTTC-G
TA----------------------------------------------------------
------------------------------------------------------------
------------------------------------------------------------
------------------------------------------------------------
-------------------------------
>Hyalonema_nsp_126036
------------------------------------------------------------
------------------------------------------------------------
------------------------------------------------------------
------------------------------------------------------------
------------------------------------------------------------
------------------------------------------------------------
------------------------------------------------------------
------------------------------------------------------------
------------------------------------------------------------
------------------------------------------------------------
------------------------------------------------------------
------------------------------------------------------------
-------------------TT--CCAAAAACATAGCTATCAGAAAAAATTAATGATGGTG
AAACCTGCTCCATGATT-------------------------------CCCATTTCCCAT
AAAAATAATAAAA--------ATAATAAAAAG-----AATTAAATAGCTGCGGTAAC-CG
TGACCGTACTAAGGTAGCATAATAAATCGTCTACTAATTGTAGAATAGAATGAAGGTCAC
ACGAAAATTCAACTGTCTCAAAA-A--AACACTT-GTGAAA-ATGAAAAATACGTGAATA
TACGTATACTAACGGCAAGACGATAAGACCCTACGAACTTTACCAAAAA-----------
-------TTT------AC--ATTCT----------------ATATAAAATAAAAAAAATA
AAAAAA-ATAT---------------------AAA-TAATACGTTTCGTTGGGGCAACGA
CCTTAAAAA-AGTAACTAAGGTT---------AAA---A-TAA-TCA--ATATAAAATA-
--AGACTAATC-------------------AACCAAAAAT-AAAAAA-------------
----------------------------------------------------------GA
TAAAACCCATT-ACACACACAAC-AAAAAA---CTAA-TGC-AAAAAAATAAAAGTTCCG
TAGGGATAACAG-CGTAATATTATTTC--AAGAAAATCAATCTTAAATAAAGATTGCGAC
CTCGATG--T--------------------------------------------------
------------------------------------------------------------
------------------------------------------------------------
-------------------------------
>Hyalonema_Cyliconemaoida_ovuliferum_SMF12076
------------------------------------------------------------
------------------------------------------------------------
------------------------------------------------------------
------------------------------------------------------------
------------------------------------------------------------
------------------------------------------------------------
------------------------------------------------------------
------------------------------------------------------------
------------------------------------------------------------
------------------------------------------------------------
------------------------------------------------------------
------------------------------------------------------------
------------------------CAAAAACATAGCTATCAGAAAAAATTAATGATGGTG
AAACCTGCTCCATGA---------------------------------------------
-----------------------------------------AAATAGCTGCGGTAAC-CG
TGACCGTACTAAGGTAGCATAATAAATCGTCTACTAATTGTAGAATAGAATGAAGGTCAC
ACGAAAATTCAACTGTCTCAAAA-A--AACACTT-GTGAAA-ATAAAAAATACGTGAATA
TACGTATACTAACGGCAAGACGATAAGACCCTACGAACTT--------------------
------------------------------------------------------------
---------------------------------AA-TAATACGTTTCGTTGGGGCAACGA
CCTTAAAAA-AGTAACTAAGGT--------------------------------------
------------------------------------------------------------
------------------------------------------------------------
-AAAACCCATT-ACACAA---------------CTAA-TGC-AAAAAAATAAAAGTTCCG
TAGGGATAACAG-CGTAATATTATTTC--AAGAAAATCAATCTTAAATAAAGATTGCGAC
CTCGAT------------------------------------------------------
------------------------------------------------------------
------------------------------------------------------------
-------------------------------
>Hyalonema_Cyliconemaoida_campanula_SMF12098
------------------------------------------------------------
------------------------------------------------------------
------------------------------------------------------------
------------------------------------------------------------
------------------------------------------------------------
------------------------------------------------------------
------------------------------------------------------------
------------------------------------------------------------
------------------------------------------------------------
------------------------------------------------------------
------------------------------------------------------------
------------------------------------------------------------
------------------------CAAAAACATAGCTATCAGAAAAAATTAATGGTGGTG
AAACCTGCTCCATGA---------------------------------------------
-----------------------------------------AAATAGCTGCGGTAAC-CG
TGACCGTACTAAGGTAGCATAATAAATCGTCTACTAATTGTAGAATAGAATGAAGGTCAC
ACGAAAATTCAACTGTCTCAAAA-A--AACACTT-GTGAAA-ATAAAAAGTACGTGAATA
TACGCACACTAACGGCAAGACGATAAGACCCTACGAACTT--------------------
------------------------------------------------------------
---------------------------------AA-TAATACGTTTCGTTGGGGCAACGA
CCTTAAAAA-AGTAACTAAGGT--------------------------------------
------------------------------------------------------------
------------------------------------------------------------
-AAAACCCATT-ACACAA---------------CTAA-TGC-AAAAAAATAAAAGTTCCG
TAGGGATAACAG-CGTAATATTATTTC--AAGAAAATCAATCTTAAATAAAGATTGCGAC
CTCGAT------------------------------------------------------
------------------------------------------------------------
------------------------------------------------------------
-------------------------------
>Hyalonema_Onconema_clarioni_SMF11704
------------------------------------------------------------
------------------------------------------------------------
------------------------------------------------------------
------------------------------------------------------------
------------------------------------------------------------
------------------------------------------------------------
------------------------------------------------------------
------------------------------------------------------------
------------------------------------------------------------
------------------------------------------------------------
------------------------------------------------------------
------------------------------------------------------------
------------------------CAAAAACATAGCCAACAGAAAAAATTAATGTTAGTG
AAACCTGCTCCATGA---------------------------------------------
-----------------------------------------AAATAGCTGCGGTAAC-CG
TGACCGTACTAAGGTAGCATAATAAATCGTCTATTAATTGTAGAATAGAATGAAGGTCAA
ACGAAAATTCAACTGTCTCAAAA----AACACTT-GTGAAA-ATAAAAAGTGTGTGAATA
TACACACACAAACGGCAAGACGATAAGACCCTACGAACTT--------------------
------------------------------------------------------------
---------------------------------AA-TAATACGTTTCGTTGGGGCAACGA
CCTTAAAAA-AGTAACTAAGGT--------------------------------------
------------------------------------------------------------
------------------------------------------------------------
-AAAACCCATT-AAACAA---------------TTAA-TGC-AATAAAATAAAAGTTCCG
TAGGGATAACAG-CGTAATAATATTTC--AAGAAAAACAACCTTAAATAAAGATTGCGAC
CTCGAT------------------------------------------------------
------------------------------------------------------------
------------------------------------------------------------
-------------------------------
>Hyalonema_Onconema_agassizi_SMF12069
------------------------------------------------------------
------------------------------------------------------------
------------------------------------------------------------
------------------------------------------------------------
------------------------------------------------------------
------------------------------------------------------------
------------------------------------------------------------
------------------------------------------------------------
------------------------------------------------------------
------------------------------------------------------------
------------------------------------------------------------
------------------------------------------------------------
------------------------CAAAAACATAGCTAACAGAAAAAATTAATGTCAGTG
AAACCTGCTCCATGA---------------------------------------------
-----------------------------------------AAATAGCTGCGGTAAC-CG
TGACCGTACTAAGGTAGCATAATAAATCGTCTATTAATTGTAGAATAGAATGAAGGTCAA
ACGAAAATTCAACTGTCTCAAAA----AACACTT-GTGAAA-ATAAAAAGTGTGTGAATA
TACACACACAAACGGCAAGACGATAAGACCCTACGAACTTT-------------------
------------------------------------------------------------
--------------------------------AAA-TAATACGTTTCGTTGGGGCAACGA
CCTTAAAAA-AGTAACTAAGGT--------------------------------------
------------------------------------------------------------
------------------------------------------------------------
-AAAACCCATT-AAACAA---------------TTAA-TGC-AATAAAATAAAAGTTCCG
TAGGGATA----------------------------------------------------
------------------------------------------------------------
------------------------------------------------------------
------------------------------------------------------------
-------------------------------
>Hyalonema_Onconema_obtusum_SMF12072
------------------------------------------------------------
------------------------------------------------------------
------------------------------------------------------------
------------------------------------------------------------
------------------------------------------------------------
------------------------------------------------------------
------------------------------------------------------------
------------------------------------------------------------
------------------------------------------------------------
------------------------------------------------------------
------------------------------------------------------------
------------------------------------------------------------
------------------------CAAAAACATAGCCAACAGAAAAAATTAATGTCAGTG
AAACCTGCTCCATGA---------------------------------------------
-----------------------------------------AAATAGCTGCGGTAAC-CG
TGACCGTACTAAGGTAGCATAATAAATCGTCTATTAATTGTAGAATAGAATGAAGGTCAA
ACGAAAATTCAACTGTCTCAAAA----AACACTT-GTGAAA-ATAAAAAGTGTGTGAATA
TACACACACAAACGGCAAGACGATAAGACCCTACGAACTT--------------------
------------------------------------------------------------
---------------------------------AA-TAATACGTTTCGTTGGGGCAACGA
CCTTAAAAA-AGTAACTAAGGT--------------------------------------
------------------------------------------------------------
------------------------------------------------------------
-AAAACCCATT-AAACAA---------------TTAA-TGC-AATAAAATAAAAGTTCCG
TAGGGATAACAG-CGTAATAATATTTC--AAGAAAAACAACCTTAAATAAAGATTGCGAC
CTCGAT------------------------------------------------------
------------------------------------------------------------
------------------------------------------------------------
-------------------------------
>Hyalonema_sp1
------------------------------------------------------------
------------------------------------------------------------
------------------------------------------------------------
------------------------------------------------------------
------------------------------------------------------------
------------------------------------------------------------
------------------------------------------------------------
------------------------------------------------------------
------------------------------------------------------------
------------------------------------------------------------
------------------------------------------------------------
------------------------------------------------------------
----------GA-C-TG-TTT-ACCAAAAACATAGCTATCAGAAAAAATTAATGGTAGTG
AAACCTGCTCCATGATT-------------------------------TCCGCTCCCCAT
AAAAA-GATAATA--------ATA-TAAAAAA-----AATTAAATAGCTGCGGTAAC-CG
TGACCGTACTAAGGTAGCATAATAAATCGTCTATTAATTGTAGAATAGAATGAAGGTCAA
ACGAAAATTCAACTGTCTCAAAA-A--AATACTT-GTGAAA-ATAAAAAGTGTGTAAATA
TACACACACAAACGGCAAGACGATAAGACCCTACGAACTTTACCAAAAA-----------
-------TTT------AC--ATTTC-----------------------ATAAAAATAAGA
AAAATA-ATAATGT------------------AAA-TAATACGTTTCGTTGGGGCAACGA
CCTTAAAAA-AGTAACTAAGGCT-------A-AAA-----AAA-TCA--AAAAAA-TAA-
---GATT-----------------------AATAAATCAA-AAAAAAC--C---------
----------------------------------------------------------GA
TAAAACCCATT-ACACACACTCC-CACAAA---TTAA-TGC-AAAAAAATAAAAGTTCCG
TAGGGATAACAG-CGTAATATTATTTC--AAGAAAACTAATCTCAAATAAAGATTGCGAC
CT----------------------------------------------------------
------------------------------------------------------------
------------------------------------------------------------
-------------------------------
>Hyalonema_sp2
------------------------------------------------------------
------------------------------------------------------------
------------------------------------------------------------
------------------------------------------------------------
------------------------------------------------------------
------------------------------------------------------------
------------------------------------------------------------
------------------------------------------------------------
------------------------------------------------------------
------------------------------------------------------------
------------------------------------------------------------
------------------------------------------------------------
----------GA-C-TG-TTT-ACCAAAAACATAGCTACCAGAAAAAATTAATGGTAGTG
AAACCTGCTCCATGATT-------------------------------TCCACACACA-T
AAAAA-CATAAAA--------ACAATAAAAAA-----AATTAAATAGCTGCGGTAAC-CG
TGACCGTACTAAGGTAGCATAATAAATCGTCTACTAATTATAGAATAGAATGAAGGTCAC
ACGAAAATTCAACTGTCTCAAAA-A--AACATTT-GTGAAA-ATAAAAAGTACGTGAATA
TACACACATTAACGGCAAGACGATAAGACCCTACGAACTTCACCTAAAA-----------
-------TTT------AC--ATTTA-------------------------------ATTA
AAAAAA-ATAT---------------------AAA-TAATACGTTTCGTTGGGGCAACGA
CCTTAAAAA-AGTAACTAAGGTT-------A-AAA-----CAA-TCA--AAACAAAAAA-
--AGACT-----------------------AATCAACCAA-AAAAAA-------------
----------------------------------------------------------GA
TAAAACCCATT-ACACACATACC-AAACAA---TTAA-TGC-AAAAAAATAAAAGTTCCG
TAGGGATAACAG-CGTAATATTATTTC--AAGAAAATCAATCTTAAATAAAGATTGCGAC
CTCGATG--TT-GAATT-ACA---------------------------------------
------------------------------------------------------------
------------------------------------------------------------
-------------------------------
>Hyalonema_sp3
------------------------------------------------------------
------------------------------------------------------------
------------------------------------------------------------
------------------------------------------------------------
------------------------------------------------------------
------------------------------------------------------------
------------------------------------------------------------
------------------------------------------------------------
------------------------------------------------------------
------------------------------------------------------------
------------------------------------------------------------
------------------------------------------------------------
----------GA-C-TG-TTT-ACCAAAAACATAGCTACCAGAAAAAATTAATGGTAGTG
AAACCTGCTCCATGATT-------------------------------TCCACACACA-T
AAAAA-CATAAAA--------ATAATAAAAAA-----AATTAAATAGCTGCGGTAAC-CG
TGACCGTACTAAGGTAGCATAATAAATCGTCTACTAATTATAGAATAGAATGAAGGTCAC
ACGAAAATTCAACTGTCTCAAAA-A--AACATTT-GTGAAA-ATAAAAAGTACGTGAATA
TACACACATTAACGGCAAGACGATAAGACCCTACGAACTTCACCTAAAA-----------
-------TTT------AC--ATTTA-------------------------------ATTA
AAAAAA-ATAT---------------------AAA-TAATACGTTTCGTTGGGGCAACGA
CCTTAAAAA-AGTAACTAAGGTT-------A-AAA-----CAA-TCA--AAACAAAAAA-
--AGACT-----------------------AATCAACCAA-AAAAAA-------------
----------------------------------------------------------GA
TAAAACCCATT-ACACACATACC-AAACAA---TTAA-TGC-AAAAAAATAAAAGTTCCG
TAGGGATAACAG-CGTAATATTATTTC--AAGAAAATCAATCTTAAATAAAGATTGCGAC
CTC-A-------------------------------------------------------
------------------------------------------------------------
------------------------------------------------------------
-------------------------------
>Hyalonema_sp4
------------------------------------------------------------
------------------------------------------------------------
------------------------------------------------------------
------------------------------------------------------------
------------------------------------------------------------
------------------------------------------------------------
------------------------------------------------------------
------------------------------------------------------------
------------------------------------------------------------
------------------------------------------------------------
------------------------------------------------------------
------------------------------------------------------------
--------------------------AAAACATAGCTATCAGAAAAAATTAATGGTAGTG
AAACCTGCTCCATGATT-------------------------------TACACACACACT
AAAAA-CATAAAA--------ATAATAAAAAA-----AATTAAATAGCTGCGGTAAC-CG
TGACCGTACTAAGGTAGCATAATAAATCGTCTACTAATTATAGAATAGAATGAAGGTCAC
ACGAAAATTCAACTGTCTCAAAA-A-AAACATTT-GTGAAA-ATAAAAAGTACGTGAATA
TACACACACTAACGGCAAGACGATAAGACCCTACGAACTTCACCAAAAA-----------
-------TTT------AC--ATTTA-------------------------------ATTA
AAAAAATAT-----------------------AAA-TAATACGTTTCGTTGGGGCAACGA
CCTTAAAAA-AGTAACTAAGGTT-------A-AAA-----CAA-TCA--AAAAATAAAA-
TAAGACT-----------------------AATCCACCAA-AAAAAA-------------
----------------------------------------------------------GA
TAAAACCCATT-ACACACATGCC-AAACAA---ATAA-TGC-AAAAAAATAAAAGTTCCG
TAGGGATAACAG-CGTAATATTATTTC--AAGAAAATCAATCTTAAATAAAGATTGCGAC
CTCGATGGTTT-GAATT-AC----------------------------------------
------------------------------------------------------------
------------------------------------------------------------
-------------------------------
>Tabachnickia_sp
------------------------------------------------------------
------------------------------------------------------------
------------------------------------------------------------
------------------------------------------------------------
------------------------------------------------------------
------------------------------------------------------------
------------------------------------------------------------
------------------------------------------------------------
------------------------------------------------------------
------------------------------------------------------------
------------------------------------------------------------
------------------------------------------------------------
------------------TTT--CCAAAAACATAGCCAACAGAAAAAATTAATGTCAGTG
AAACCTGCTCCATGATT--------------------------------CTATA------
------AATAAAAGCCCAAAAACTATTAAAAAA----AATTAAATAGCTGCGGTAAC-CG
TGACCGTACTAAGGTAGCATAATAAATCGTCTATTAATTGTAGAATAGAATGAAGGTCAA
ACGAAAATTCAACTGTCTCAAAA----AACACTT-GTGAAA-ATAAAAAGTGTGTGAATA
TACACACACAAACGGCAAGACGATAAGACCCTACGAACTTTACTGAAAA-----------
-------TTT------AC--ATTCT------------------------CTTCATAAATA
AACACA-ATATAACCAAATAT-----------AAA-TAATACGTTTCGTTGGGGCAACGA
CCTTAAAAA-AGTAACTAAGGTT-------T-AAA-----AAA-TCA--CATTTAATAA-
--AAAAAT----------------------AATAAATTAA-AATTAAA--TAAAAAA---
----------------------------------------------------------GA
TAAAACCCATT-AAACACATCCA-AAAAA----TTAA-TGC-AATAAAATAAAAGTTCCG
TAGGGATAACAG-CGTAATAATATTTC--AAGAAAAACAACCTTAAATAAAGATTGCGAC
CTCGATG--TT-GAATT-------------------------------------------
------------------------------------------------------------
------------------------------------------------------------
-------------------------------
>Lophophysema_eversa
------------------------------------------------------------
------------------------------------------------------------
------------------------------------------------------------
------------------------------------------------------------
------------------------------------------------------------
------------------------------------------------------------
------------------------------------------------------------
------------------------------------------------------------
------------------------------------------------------------
------------------------------------------------------------
------------------------------------------------------------
------------------------------------------------------------
-----ATTTCGA-C-TG-TTT-ACCAAAAACATAGCTACCAGAAAAAATTAATGGTGGTG
AAACCTGCTCCATGATT-------------------------------TCCATTTCCCAT
AAAAA-CATAAAA--------ACAATAAACAA-----AATTAAATAGCTGCGGTAAC-CG
TGACCGTACTAAGGTAGCATAATAAATCGTCTACTAATTGTAGAATAGAATGAAGGTCAC
ACGAAAATTCAACTGTCTCAAAA-A--AACAATT-GTGAAA-ATAAAAAGTACGTGAATA
TACGTACACTAACGGCAAGACGATAAGACCCTACGAACTTTACCAAAAA-----------
-------TTT------AC--ATTTC--------------------------ATCAAAACA
AAAAAATAT-----------------------AAA-TAATACGTTTCGTTGGGGCAACGA
CCTTAAAAA-AGTAACTAAGGCT---------AAA---A-TAA-TCA--AATCAATATA-
--AGACCAATT-------------------AATCAAAAAT-ACAAAA-------------
----------------------------------------------------------GA
TAAAACCCATT-ACACACACCGA-AATA-----ATAA-TGC-AAAAAAATAAAAGTTCCG
TAGGGATAACAG-CGTAATATTATTTC--AAGAAAATCAATCTTAAATAAAGATTGCGAC
CTCGATG--TT-GAATT-GT----------------------------------------
------------------------------------------------------------
------------------------------------------------------------
-------------------------------
>cp2301
ATAAGAACTACTTTAAAAAAGATGAAATGGAACATCTAATCAAAAAAACTACTCAAATAA
AGTACCGTAAGGGAAAAAATTCTAAGTCCTATTAGCATTAACAATTAACTTTCCTTTTGC
ATCAGGAATTTACAAAAAAAATATGGGTAAATTACTTCCAAAAAGAAAAAATAATAAAAA
ATCCATAAAATCCGAAACTTTATGATCTAATCATGAACAGTTTAATACAGAACAAATCTA
TAGATGTTGCAATATCTCATAATGATTCATGATAAGCAATAAAAAATTAAACGCATAAAG
ATATAGCTGATTTTCGACGAAAGCCATTTAAGTAGACACACAAAAAAGAAC-AAAAAAAA
CTTTTTTCCAAAAAAAAGACTTATTGTGAAAAGATAATAAGTCAAACAGGAAACAGCCTT
AACCTAAAATAACAGTTACAAACCACTAAAAATAAATAAAACTTTAAAAACAAAAGTAGG
CCCAGAAGCAACCACCTTATAATAAAAGCATAAATGCTCATCAATAAAAAAAAACTTAAC
AAATTAATAAATAAAAACTAATATTTAGTAAGGTAGTCGAACACTCGCTAACCAGCGAAC
AGATAATGTAAATATAAGTAACAACTAATAAAAAATCCCTAATAAAAAATACAACCAAAA
ACCCGTCATTAATTCTACCCAGATAGGAACTAAAAAAAAAAACTTTTTTTAAGGAACTCG
GCAAATAGAATCTCGACTGTTTACCAAAAACATAGCTACTAGAAAAAATTAATAGTGGTG
AAACCTGCTCCATGATT-------------------------------TCCACTTCATAA
AAACATAAAAAAAC----------ATAAAAGA-----AATTAAATAGCTGCGGTAAC-CG
TGACCGTACTAAGGTAGCATAATAAATCGTCTACTAATTGTAGAATAGAATGAAGGTCAC
ACGAAAATTCAACTGTCTCAAAA---AAACACTT-GTGAAA-ATAAAAAGTACGTGAATA
TACGCACACTAACGGCAAGACGATAAGACCCTACGAACTTTACCAAAAA-----------
-------TTT------ACATCTAATT----------------------------------
-AAAAAAATAT----------------------AAATAATACGTTTCGTTGGGGCAACGA
CCTTAAAAA-AGTAACTAAGGTT---------AAAACAATCAAAATA---ATATAAGAC-
-----------------------------TGATCAACCAAAAATGATAA-----------
---------------------------------------------------------TGA
TAAAACCCATT-ACACACACCCA-AACAA----CTAA-TGC-AAAAAAATAAAAGTTCCG
TAGGGATAACAG-CGTAATATTATTTC--AAGAAAATCAATCTTAAATAAAGATTGCGAC
CTCGATGTTGAATTGTTGTATCCAGAAGCCAAATATCTTCAACGGTTGGACTGTCCTTCC
ATTAAAACAACCCATGATTTGAGTTCAGACCGAGGCAACTCAGGTCAGATTCTATCTACC
GTTCTCTAAACACATTAAAGAATATGAGTACGAAAGGAAAAAATTCTATTATCCCCCAAC
TCAGACGATAAACACCCTAAGATAACGAAAC
>ym30032
---AGAACAACTTTAAAAAAGATGAA-TGGAACATCTAATCAAAAAAACTACTAAAATAA
AGTACCGAAAGGGAAAAAATTCTAAGCCCCAAAAAAATTAACAACTAACTTTCCTTTTGC
ATCAGGAATTTACAAAAAAAATATGGGTAAATTACTTCCAAAAAGAAAAA-CACTAAAAA
ATCCATAAAATCCGAAACTTTATGATCTAATCATGAACAGTTTAATACAGAACAAATTTA
TAGATGTTGCAATATCTCATAATGATTCATGATAAGCAATAAAAAATTAAACGCATAAAG
ATATAGCTGATTTTCGACGAAAGCCATTTAAGTAGACACATAAAAAAGAACTAAAAAAAA
CTTTTTTCCAAAAAAAAGACTTATTGTGAAAAGATAATAAGTCAAACAGGAAACAGCCTT
AGACTGAAATAACAGTTACAAACCACTGAAAATAGATAAAACTTTAAAAACAAAAGTAGG
CCTAGAAGCAACCATCTTATAATAAAAGCATAAATGCTCATCAATAAAAAAAA-CTTAAC
AAATTAATAAATAAAAACTAATATTCAGTAAGGTAGTCGAACACTCGCTAACCAGCGAAC
AGATAATGTAAATATAAGTAACAACTAATAAAAAATCCCTAATAAAAAATACAACCAGAA
ACCCGTCATCAATTCTACCCAGATAGGAACTAAAAAAAAAAACTTTTTTTAAGGAACTCG
GCAAATAGAATCTCGACTGTTTACCAAAAACATAGCTACTAGAAAAAATTAATAGTGGTG
AAACCTGCTCCATGATT-------------------------------TCCACTTCATAA
AAACATAAAAAAA-----------ATAAAAAA-----AATTAAATAGCTGCGGTAAC-CG
TGACCGTACTAAGGTAGCATAATAAATCGTCTACTAATTGTAGAATAGAATGAAGGTCAC
ACGAAAATTCAACTGTCTCAAAA---AAACACTT-GTGAAA-ATGAAAAGTACGTGAATA
TGCGCACACTAACGGCAAGACGATAAGACCCTACGAACTTTACCAAAAA-----------
-------TTT------ACATCCAATT----------------------------------
-AAAAAAATGC----------------------AAATAATACGTTTCGTTGGGGCAACGA
CCTTAAAAA-AGTAACTAAGGTT---------AAAACAATCAAAATA---ATATAAGAC-
-----------------------------TGATCAACCAAAAATGATAA-----------
---------------------------------------------------------TGA
TAAAACCCATT-ACACACACCCA-AACAA----CTAA-TGC-AAAAAAATAAAAGTTCCG
TAGGGATAACAG-CGTAATATTATTTC--AAGAAAATCAATCTTAAATAAAGATTGCGAC
CTCGATGTTGAATTGTTGTATCCAGAAGCCAAATATCTTCAACGGTTGGACTGTCCTTCC
ATTAAAACAACCCATGATTTGAGTTCAGACCGAGGCAACTCAGGTCAGATTCTATCTACC
GTTCTCTAGCCACATTAAAGAATATCAGTACGAAAGGAAAAAATTCTATTATCCCCCAAC
TCAAATGATAAACACCCTAAGATAACGAAAC
