# Supplementary material for: ﻿Two new species of Hyalonema (Hexactinellida, Amphidiscosida, Hyalonematidae) from the Indo-West Pacific
Source: Zookeys. 2025 Dec 3;1262:81–96. doi: 10.3897/zookeys.1262.164821 (PMC12696471; doi:10.3897/zookeys.1262.164821)
Supplement: Supplementary material 3 — trimmed alignments of 16S rDNA sequences of Hyalonema [file zookeys-1262-081_article-164821__-s003.fas]

>Semperella_jialongae
AAAACATAGCCATTAGAAAATAATAATAATGGTGAGACCTGCTCCATGAAAATAGCTGCG
GTAATCGTGACCGTACTAAGGTAGCATAATAAATCGTCTATTAATTGTAGAATAGAATGA
AGGTTAAACGAAAATTTAACTGTCTCAAAAAACTTT-GTGAAAATTAAATGTGTGCTAAT
ACTCACACTGAAATAGTAAGACGATAAGACCCTGCAAACTTTACCAAAAATTTAATCCTA
AGTTTCGTTGGGGCAACGACCTTATAATAGTAACTAAGGTGATAACACCCGTTAAAAAAA
CCTTAACAATTAACGCAATAAAATAAAAGTTCTGCA
>Hyalonema_Corynonema_depressum_SMF12052
AAAACATAGCCAACAGAAAAAATTAATGTCAGTGAAACCTGCTCCATGAAAATAGCTGCG
GTAACCGTGACCGTACTAAGGTAGCATAATAAATCGTCTATTAATTGTAGAATAGAATGA
AGGTCAAACGAAAATTCAACTGTCTCAAAAAACACTTGTGAAAATAAAAAGTGTGTGAAT
ATACACACACAAACGGCAAGACGATAAGACCCTACGAACTTT-------------TAATA
CGTTTCGTTGGGGCAACGACCTTAAAAAAGTAACTAAGGT---AAAACCCATTACACAA-
---------TTAATGCAAAAAAATAAAAGTTCCGTA
>Hyalonema_Prionema_breviradix_SMF12070
AAAACATAGCCAACAGAAAAAATTAATGTTAGTGAAACCTGCTCCATGAAAATAGCTGCG
GTAACCGTGACCGTACTAAGGTAGCATAATAAATCGTCTATTAATTGTAGAATAGAATGA
AGGTCAAACGAAAATTCAACTGTCTCAAAAAACACTTGTGAAAATAAAAAGTGTGTGAAT
ATACACACACAAACGGCAAGACGATAAGACCCTACGAACTTT-------------TAATA
CGTTTCGTTGGGGCAACGACCTTAAAAAAGTAACTAAGGT---AAAACCCATTACACAA-
---------TTAATGCAAAAAAATAAAAGTTC-GTA
>Hyalonema_nsp_126036
AAAACATAGCTATCAGAAAAAATTAATGATGGTGAAACCTGCTCCATGAAAATAGCTGCG
GTAACCGTGACCGTACTAAGGTAGCATAATAAATCGTCTACTAATTGTAGAATAGAATGA
AGGTCACACGAAAATTCAACTGTCTCAAAAAACACTTGTGAAAATGAAAAATACGTGAAT
ATACGTATACTAACGGCAAGACGATAAGACCCTACGAACTTTACCAAAAATTTACTAATA
CGTTTCGTTGGGGCAACGACCTTAAAAAAGTAACTAAGGTGATAAAACCCATTACACACA
CAACAAAAACTAATGCAAAAAAATAAAAGTTCCGTA
>Hyalonema_Cyliconemaoida_ovuliferum_SMF12076
AAAACATAGCTATCAGAAAAAATTAATGATGGTGAAACCTGCTCCATGAAAATAGCTGCG
GTAACCGTGACCGTACTAAGGTAGCATAATAAATCGTCTACTAATTGTAGAATAGAATGA
AGGTCACACGAAAATTCAACTGTCTCAAAAAACACTTGTGAAAATAAAAAATACGTGAAT
ATACGTATACTAACGGCAAGACGATAAGACCCTACGAACTT--------------TAATA
CGTTTCGTTGGGGCAACGACCTTAAAAAAGTAACTAAGGT---AAAACCCATTACACAA-
---------CTAATGCAAAAAAATAAAAGTTCCGTA
>Hyalonema_Cyliconemaoida_campanula_SMF12098
AAAACATAGCTATCAGAAAAAATTAATGGTGGTGAAACCTGCTCCATGAAAATAGCTGCG
GTAACCGTGACCGTACTAAGGTAGCATAATAAATCGTCTACTAATTGTAGAATAGAATGA
AGGTCACACGAAAATTCAACTGTCTCAAAAAACACTTGTGAAAATAAAAAGTACGTGAAT
ATACGCACACTAACGGCAAGACGATAAGACCCTACGAACTT--------------TAATA
CGTTTCGTTGGGGCAACGACCTTAAAAAAGTAACTAAGGT---AAAACCCATTACACAA-
---------CTAATGCAAAAAAATAAAAGTTCCGTA
>Hyalonema_Onconema_clarioni_SMF11704
AAAACATAGCCAACAGAAAAAATTAATGTTAGTGAAACCTGCTCCATGAAAATAGCTGCG
GTAACCGTGACCGTACTAAGGTAGCATAATAAATCGTCTATTAATTGTAGAATAGAATGA
AGGTCAAACGAAAATTCAACTGTCTCAAAAAACACTTGTGAAAATAAAAAGTGTGTGAAT
ATACACACACAAACGGCAAGACGATAAGACCCTACGAACTT--------------TAATA
CGTTTCGTTGGGGCAACGACCTTAAAAAAGTAACTAAGGT---AAAACCCATTAAACAA-
---------TTAATGCAATAAAATAAAAGTTCCGTA
>Hyalonema_Onconema_agassizi_SMF12069
AAAACATAGCTAACAGAAAAAATTAATGTCAGTGAAACCTGCTCCATGAAAATAGCTGCG
GTAACCGTGACCGTACTAAGGTAGCATAATAAATCGTCTATTAATTGTAGAATAGAATGA
AGGTCAAACGAAAATTCAACTGTCTCAAAAAACACTTGTGAAAATAAAAAGTGTGTGAAT
ATACACACACAAACGGCAAGACGATAAGACCCTACGAACTTT-------------TAATA
CGTTTCGTTGGGGCAACGACCTTAAAAAAGTAACTAAGGT---AAAACCCATTAAACAA-
---------TTAATGCAATAAAATAAAAGTTCCGTA
>Hyalonema_Onconema_obtusum_SMF12072
AAAACATAGCCAACAGAAAAAATTAATGTCAGTGAAACCTGCTCCATGAAAATAGCTGCG
GTAACCGTGACCGTACTAAGGTAGCATAATAAATCGTCTATTAATTGTAGAATAGAATGA
AGGTCAAACGAAAATTCAACTGTCTCAAAAAACACTTGTGAAAATAAAAAGTGTGTGAAT
ATACACACACAAACGGCAAGACGATAAGACCCTACGAACTT--------------TAATA
CGTTTCGTTGGGGCAACGACCTTAAAAAAGTAACTAAGGT---AAAACCCATTAAACAA-
---------TTAATGCAATAAAATAAAAGTTCCGTA
>Hyalonema_sp1
AAAACATAGCTATCAGAAAAAATTAATGGTAGTGAAACCTGCTCCATGAAAATAGCTGCG
GTAACCGTGACCGTACTAAGGTAGCATAATAAATCGTCTATTAATTGTAGAATAGAATGA
AGGTCAAACGAAAATTCAACTGTCTCAAAAAATACTTGTGAAAATAAAAAGTGTGTAAAT
ATACACACACAAACGGCAAGACGATAAGACCCTACGAACTTTACCAAAAATTTACTAATA
CGTTTCGTTGGGGCAACGACCTTAAAAAAGTAACTAAGGCGATAAAACCCATTACACACA
CTCCCACAATTAATGCAAAAAAATAAAAGTTCCGTA
>Hyalonema_sp2
AAAACATAGCTACCAGAAAAAATTAATGGTAGTGAAACCTGCTCCATGAAAATAGCTGCG
GTAACCGTGACCGTACTAAGGTAGCATAATAAATCGTCTACTAATTATAGAATAGAATGA
AGGTCACACGAAAATTCAACTGTCTCAAAAAACATTTGTGAAAATAAAAAGTACGTGAAT
ATACACACATTAACGGCAAGACGATAAGACCCTACGAACTTCACCTAAAATTTACTAATA
CGTTTCGTTGGGGCAACGACCTTAAAAAAGTAACTAAGGTGATAAAACCCATTACACACA
TACCAAACATTAATGCAAAAAAATAAAAGTTCCGTA
>Hyalonema_sp3
AAAACATAGCTACCAGAAAAAATTAATGGTAGTGAAACCTGCTCCATGAAAATAGCTGCG
GTAACCGTGACCGTACTAAGGTAGCATAATAAATCGTCTACTAATTATAGAATAGAATGA
AGGTCACACGAAAATTCAACTGTCTCAAAAAACATTTGTGAAAATAAAAAGTACGTGAAT
ATACACACATTAACGGCAAGACGATAAGACCCTACGAACTTCACCTAAAATTTACTAATA
CGTTTCGTTGGGGCAACGACCTTAAAAAAGTAACTAAGGTGATAAAACCCATTACACACA
TACCAAACATTAATGCAAAAAAATAAAAGTTCCGTA
>Hyalonema_sp4
AAAACATAGCTATCAGAAAAAATTAATGGTAGTGAAACCTGCTCCATGAAAATAGCTGCG
GTAACCGTGACCGTACTAAGGTAGCATAATAAATCGTCTACTAATTATAGAATAGAATGA
AGGTCACACGAAAATTCAACTGTCTCAAAAAACATTTGTGAAAATAAAAAGTACGTGAAT
ATACACACACTAACGGCAAGACGATAAGACCCTACGAACTTCACCAAAAATTTACTAATA
CGTTTCGTTGGGGCAACGACCTTAAAAAAGTAACTAAGGTGATAAAACCCATTACACACA
TGCCAAACAATAATGCAAAAAAATAAAAGTTCCGTA
>Tabachnickia_sp
AAAACATAGCCAACAGAAAAAATTAATGTCAGTGAAACCTGCTCCATGAAAATAGCTGCG
GTAACCGTGACCGTACTAAGGTAGCATAATAAATCGTCTATTAATTGTAGAATAGAATGA
AGGTCAAACGAAAATTCAACTGTCTCAAAAAACACTTGTGAAAATAAAAAGTGTGTGAAT
ATACACACACAAACGGCAAGACGATAAGACCCTACGAACTTTACTGAAAATTTACTAATA
CGTTTCGTTGGGGCAACGACCTTAAAAAAGTAACTAAGGTGATAAAACCCATTAAACACA
TCCAAAAAATTAATGCAATAAAATAAAAGTTCCGTA
>Lophophysema_eversa
AAAACATAGCTACCAGAAAAAATTAATGGTGGTGAAACCTGCTCCATGAAAATAGCTGCG
GTAACCGTGACCGTACTAAGGTAGCATAATAAATCGTCTACTAATTGTAGAATAGAATGA
AGGTCACACGAAAATTCAACTGTCTCAAAAAACAATTGTGAAAATAAAAAGTACGTGAAT
ATACGTACACTAACGGCAAGACGATAAGACCCTACGAACTTTACCAAAAATTTACTAATA
CGTTTCGTTGGGGCAACGACCTTAAAAAAGTAACTAAGGCGATAAAACCCATTACACACA
CCGAAATA-ATAATGCAAAAAAATAAAAGTTCCGTA
>Hyalonema_Cyliconema_dexiangi 
AAAACATAGCTACTAGAAAAAATTAATAGTGGTGAAACCTGCTCCATGAAAATAGCTGCG
GTAACCGTGACCGTACTAAGGTAGCATAATAAATCGTCTACTAATTGTAGAATAGAATGA
AGGTCACACGAAAATTCAACTGTCTCAAAAAACACTTGTGAAAATAAAAAGTACGTGAAT
ATACGCACACTAACGGCAAGACGATAAGACCCTACGAACTTTACCAAAAATTTACTAATA
CGTTTCGTTGGGGCAACGACCTTAAAAAAGTAACTAAGGTGATAAAACCCATTACACACA
CCCAAACAACTAATGCAAAAAAATAAAAGTTCCGTA
>Hyalonema_Cyliconema_subconica 
AAAACATAGCTACTAGAAAAAATTAATAGTGGTGAAACCTGCTCCATGAAAATAGCTGCG
GTAACCGTGACCGTACTAAGGTAGCATAATAAATCGTCTACTAATTGTAGAATAGAATGA
AGGTCACACGAAAATTCAACTGTCTCAAAAAACACTTGTGAAAATGAAAAGTACGTGAAT
ATGCGCACACTAACGGCAAGACGATAAGACCCTACGAACTTTACCAAAAATTTACTAATA
CGTTTCGTTGGGGCAACGACCTTAAAAAAGTAACTAAGGTGATAAAACCCATTACACACA
CCCAAACAACTAATGCAAAAAAATAAAAGTTCCGTA
